# Supplementary material for: 2-Fluoro-N-(2-fluoro­benzo­yl)-N-(2-pyrid­yl)benzamide
Source: Acta Crystallogr Sect E Struct Rep Online. 2009 Feb 6;65(Pt 3):o486–7. doi: 10.1107/S1600536809002189 (PMC2968523; doi:10.1107/S1600536809002189)
Supplement: Supplementary file 2 [file e-65-0o486-Isup2.hkl]

# 
# h,k,l, Fc-squared, Fo-squared, sigma(Fo-squared) and status flag 
# 
data_I
_shelx_title 'Di(2-fluorobenzoyl)-N-(2-pyridyl)amine  [Z'=2]' 
_shelx_refln_list_code          4 
_shelx_F_calc_maximum      240.27 
_exptl_crystal_F_000      1392.00 
_reflns_d_resolution_high  0.7699 
 
loop_ 
 _symmetry_equiv_pos_as_xyz 
 'x, y, z' 
 '-x, y+1/2, -z+1/2' 
 '-x, -y, -z' 
 'x, -y-1/2, z-1/2' 
 
_cell_length_a     8.7421 
_cell_length_b    20.4270 
_cell_length_c    17.8175 
_cell_angle_alpha  90.000 
_cell_angle_beta  104.145 
_cell_angle_gamma  90.000 
 
_shelx_F_squared_multiplier     1.000 
 
loop_ 
 _refln_index_h 
 _refln_index_k 
 _refln_index_l 
 _refln_F_squared_calc 
 _refln_F_squared_meas 
 _refln_F_squared_sigma 
 _refln_observed_status 
   2   0   0     1111.81      963.15     32.19 o 
   3   0   0     1508.98     1473.67     60.22 o 
   4   0   0     2293.17     2433.62     83.32 o 
   5   0   0     3627.77     4080.45    141.33 o 
   6   0   0      326.53      314.48     34.08 o 
   7   0   0       16.67      -14.33     24.79 o 
   8   0   0      177.70      239.62     39.18 o 
   9   0   0      664.49      692.60    181.51 o 
  10   0   0      125.89      233.63     86.58 o 
   1   1   0     1659.07     1422.93    137.94 o 
   2   1   0     9533.56     8654.00    160.19 o 
   3   1   0     1891.26     1878.11     43.28 o 
   4   1   0      210.79      244.45     16.75 o 
   5   1   0        3.49       -1.88     12.79 o 
   6   1   0        8.42       31.85     15.84 o 
   7   1   0       65.92       45.16     17.70 o 
   8   1   0      773.07      892.68     47.25 o 
   9   1   0      135.59      151.74     28.95 o 
  10   1   0       15.55       58.92     51.02 o 
   1   2   0     3568.86     3261.89     61.33 o 
   2   2   0     9969.22     9619.76    155.00 o 
   3   2   0      100.87      134.66     11.66 o 
   4   2   0        4.64       -2.14      7.14 o 
   5   2   0      182.61      146.66     13.15 o 
   6   2   0     2225.16     2470.06     61.29 o 
   7   2   0      187.83      204.24     22.06 o 
   8   2   0      222.19      200.85     50.02 o 
   9   2   0      170.06      111.50     30.55 o 
  10   2   0        0.30       73.68     51.10 o 
   1   3   0       24.88       30.94      5.93 o 
   2   3   0     9869.92     8861.07    141.36 o 
   3   3   0        3.15        0.50      8.97 o 
   4   3   0      460.74      498.31     21.21 o 
   5   3   0      800.79      849.50     26.26 o 
   6   3   0     1832.27     2027.98     51.94 o 
   7   3   0      242.53      247.97     20.59 o 
   8   3   0       93.63       94.55     20.36 o 
   9   3   0      260.99      247.49     41.92 o 
  10   3   0        0.00       -8.80     57.35 o 
   0   4   0    53338.07    45364.76   1392.87 o 
   1   4   0      249.37      246.38      7.29 o 
   2   4   0       39.08       40.60      4.72 o 
   3   4   0      791.27      758.62     24.91 o 
   4   4   0     3866.15     3905.32     88.92 o 
   5   4   0     4398.74     4790.38     91.72 o 
   6   4   0      501.79      481.54     22.40 o 
   7   4   0      435.77      416.48     23.12 o 
   8   4   0        0.98       11.18     29.63 o 
   9   4   0       98.09       82.57     42.58 o 
  10   4   0       19.24      -45.53     45.53 o 
   1   5   0      248.84      247.25     13.38 o 
   2   5   0     1525.41     1374.98     38.34 o 
   3   5   0     2100.66     2139.92     37.98 o 
   4   5   0       21.22       21.79      9.27 o 
   5   5   0       37.96       38.53     11.34 o 
   6   5   0      687.59      636.05     30.67 o 
   7   5   0      633.23      688.48     36.10 o 
   8   5   0       30.02       17.62     29.92 o 
   9   5   0       11.81        1.29     38.00 o 
  10   5   0       21.39      -25.20     81.62 o 
   0   6   0     1106.14     1053.05     29.81 o 
   1   6   0      240.74      231.03     12.70 o 
   2   6   0     6455.12     6174.13    115.99 o 
   3   6   0        3.14        6.17      5.10 o 
   4   6   0       47.46       41.57      9.68 o 
   5   6   0       61.40       64.26     12.26 o 
   6   6   0     1403.57     1485.10     46.76 o 
   7   6   0      378.16      327.31     25.75 o 
   8   6   0        3.62       17.57     55.02 o 
   9   6   0       17.09       13.11     40.31 o 
  10   6   0       27.41       54.92     51.94 o 
   1   7   0        9.53        3.73     10.61 o 
   2   7   0        6.07        8.13      8.95 o 
   3   7   0     2596.41     2599.87     59.94 o 
   4   7   0      399.28      374.76     14.04 o 
   5   7   0      261.86      243.95     22.12 o 
   6   7   0       20.98       23.09     14.00 o 
   7   7   0      313.04      302.37     26.03 o 
   8   7   0     1201.35     1344.33     65.74 o 
   9   7   0        0.25       -2.93     40.72 o 
  10   7   0      174.87      186.60     59.42 o 
   0   8   0    30148.28    30419.38    716.20 o 
   1   8   0     3160.88     3275.80     74.77 o 
   2   8   0     2384.83     2304.77     53.05 o 
   3   8   0       69.94       48.21     18.47 o 
   4   8   0       64.70       68.22      9.39 o 
   5   8   0      500.63      477.26     23.18 o 
   6   8   0       12.92       11.14     18.24 o 
   7   8   0      910.13     1027.25     47.08 o 
   8   8   0      252.93      149.31     30.09 o 
   9   8   0      124.80       65.41     43.56 o 
  10   8   0        0.06      -51.98     51.98 o 
   1   9   0     1261.02     1312.79     32.08 o 
   2   9   0      302.68      305.33     18.52 o 
   3   9   0      258.06      275.92     60.08 o 
   4   9   0      641.36      566.63     22.72 o 
   5   9   0      152.75      154.20     15.60 o 
   6   9   0      369.23      378.35     24.36 o 
   7   9   0      851.62      830.29     45.04 o 
   8   9   0       22.46       47.26     37.19 o 
   9   9   0       18.31       13.53     39.87 o 
  10   9   0       14.04       12.01     63.54 o 
   0  10   0       13.24       17.84     13.91 o 
   1  10   0        1.46       -2.52      8.63 o 
   2  10   0      132.10      146.72     15.24 o 
   3  10   0      403.49      349.69     26.42 o 
   4  10   0      853.28      791.03     41.10 o 
   5  10   0        2.74        1.78     24.23 o 
   6  10   0      467.44      423.85     42.90 o 
   7  10   0      133.26      119.76     23.83 o 
   8  10   0        1.64      -24.97     24.97 o 
   9  10   0       18.15       24.56     49.44 o 
  10  10   0       41.77      151.99     93.35 o 
   1  11   0       28.79       17.56     14.72 o 
   2  11   0      631.80      680.13     28.49 o 
   3  11   0      478.31      451.11     27.00 o 
   4  11   0        5.00      -14.93     14.93 o 
   5  11   0       77.45       75.08     22.79 o 
   6  11   0        8.42        0.29     24.63 o 
   7  11   0      794.10      769.38     68.70 o 
   8  11   0        0.04       -0.74     38.04 o 
   9  11   0        8.46       32.98     80.29 o 
  10  11   0       15.01      -51.65     51.65 o 
   0  12   0     6928.48     7705.24    207.77 o 
   1  12   0        8.40       11.23     14.25 o 
   2  12   0      149.74      146.12     17.19 o 
   3  12   0        0.20      -14.46     14.46 o 
   4  12   0        7.62       -9.16     16.00 o 
   5  12   0       82.53       59.10     11.64 o 
   6  12   0        0.27       19.58     25.74 o 
   7  12   0        0.29       -2.53     34.03 o 
   8  12   0      100.17       47.35     40.87 o 
   9  12   0       55.51       99.52     52.96 o 
   1  13   0      247.71      243.37     24.06 o 
   2  13   0      931.88      948.04     33.40 o 
   3  13   0      493.79      448.18     29.52 o 
   4  13   0        6.73       14.87     24.61 o 
   5  13   0      132.74       94.80     20.29 o 
   6  13   0        6.94      -14.41     48.85 o 
   7  13   0       51.98       19.06     42.34 o 
   8  13   0        0.37      -51.52     71.59 o 
   9  13   0       10.87       45.65     84.89 o 
   0  14   0      852.98      993.09     58.08 o 
   1  14   0        1.14      -15.69     15.69 o 
   2  14   0     3322.14     3709.60     82.17 o 
   3  14   0      107.42       89.77     21.07 o 
   4  14   0     1147.59     1173.58     49.10 o 
   5  14   0      214.87      192.51     25.30 o 
   6  14   0       13.30        6.18     30.68 o 
   7  14   0      163.22      119.68     41.74 o 
   8  14   0       12.91        9.57     45.51 o 
   9  14   0       36.13       40.65    107.26 o 
   1  15   0      594.21      535.58     38.44 o 
   2  15   0     1691.06     1919.46     69.71 o 
   3  15   0     1287.28     1293.07     50.01 o 
   4  15   0      192.52      144.87     29.39 o 
   5  15   0       39.59       42.53     16.86 o 
   6  15   0        0.82        4.75     33.37 o 
   7  15   0      455.25      399.78     70.62 o 
   8  15   0      230.42      144.21     54.89 o 
   9  15   0       35.77       13.93     51.02 o 
   0  16   0        5.34       41.00     64.45 o 
   1  16   0       39.33       40.71     10.10 o 
   2  16   0        3.38       17.95     18.71 o 
   3  16   0      141.57      140.32     24.65 o 
   4  16   0       58.09       56.15     24.64 o 
   5  16   0      170.81      152.01     36.39 o 
   6  16   0        0.57      -38.82     38.82 o 
   7  16   0       35.01       50.19     61.19 o 
   8  16   0      311.34      252.20     69.27 o 
   1  17   0      307.71      336.11     26.62 o 
   2  17   0      439.36      458.18     33.11 o 
   3  17   0      113.62      138.00     23.26 o 
   4  17   0      263.65      205.56     39.18 o 
   5  17   0       64.88       49.67     21.77 o 
   6  17   0        0.09       95.09     43.78 o 
   7  17   0        2.11       19.44     55.83 o 
   8  17   0      159.98      117.11     55.82 o 
   0  18   0     3998.66     4345.91    169.02 o 
   1  18   0     1001.15     1076.42     59.13 o 
   2  18   0     1883.15     2136.61     67.05 o 
   3  18   0      407.88      299.48     38.15 o 
   4  18   0      296.78      336.56     45.91 o 
   5  18   0       34.04      -18.17     18.17 o 
   6  18   0       18.07      -20.08     38.12 o 
   7  18   0       53.17       17.16     46.58 o 
   8  18   0        1.25       -4.16     49.34 o 
   1  19   0        1.98        4.52     13.22 o 
   2  19   0     1714.09     1980.43     90.67 o 
   3  19   0      130.92       38.62     37.69 o 
   4  19   0      244.64      207.40     46.13 o 
   5  19   0       42.57       17.72     37.26 o 
   6  19   0        0.29      -77.29    138.10 o 
   7  19   0       86.68      162.47     56.64 o 
   0  20   0     5173.69     6048.72    221.41 o 
   1  20   0        4.00       -3.33      9.93 o 
   2  20   0      158.34      191.70     43.48 o 
   3  20   0        0.00      -33.00     33.00 o 
   4  20   0       94.56        3.88     41.06 o 
   5  20   0       49.60       69.09     61.31 o 
   6  20   0        0.61      -19.11     43.95 o 
   7  20   0       25.74        9.70     60.53 o 
   1  21   0        0.07       12.88      9.90 o 
   2  21   0       33.43        5.53     62.03 o 
   3  21   0      376.02      416.24     73.83 o 
   4  21   0      207.30      255.43     57.20 o 
   5  21   0       44.90       31.78     49.67 o 
   6  21   0        6.28       -4.59     44.76 o 
   0  22   0       14.24       35.31     54.17 o 
   1  22   0        7.31      -30.08     30.08 o 
   2  22   0      425.11      447.66     56.75 o 
   3  22   0      112.43      126.37     42.50 o 
   4  22   0      337.60      346.14     68.13 o 
   5  22   0        9.61      -21.01     53.13 o 
   6  22   0       42.01        9.31     54.50 o 
   1  23   0       87.28       15.14     80.29 o 
   2  23   0      105.49       59.22     53.07 o 
   3  23   0      983.44     1166.56    112.94 o 
   4  23   0       16.38      -38.25     38.25 o 
   5  23   0       10.53       39.46     51.82 o 
   0  24   0       24.92       -5.32     59.74 o 
   1  24   0       14.81       -2.88     42.16 o 
   2  24   0        7.02      -17.72     49.43 o 
   3  24   0        1.14      -40.49     47.67 o 
   4  24   0      617.83      771.80    102.14 o 
   1  25   0        0.61       -7.62     51.63 o 
   2  25   0        6.83       19.83     50.44 o 
   3  25   0       12.74      -53.33     53.33 o 
   0  26   0       62.23       65.54     79.08 o 
   1  26   0        2.00      -47.55     74.61 o 
   2  26   0        1.96      -58.33     58.33 o 
 -11   1   1        8.59      -73.76     73.76 o 
 -10   1   1        6.22      -49.62     49.62 o 
  -9   1   1       25.61       45.93     22.11 o 
  -8   1   1      803.47      950.56     36.09 o 
  -7   1   1      711.02      704.70     28.43 o 
  -6   1   1      748.92      726.92     29.48 o 
  -5   1   1      644.74      652.79     33.47 o 
  -4   1   1     2038.67     1957.84     62.94 o 
  -3   1   1     2997.01     2973.05     54.37 o 
  -2   1   1       17.50       23.30      4.38 o 
  -1   1   1       71.57       57.69      2.54 o 
   1   1   1    21669.66    19254.97    324.95 o 
   2   1   1     2722.31     2528.57     52.27 o 
   3   1   1     1576.73     1489.75     39.04 o 
   4   1   1      374.46      450.49     21.39 o 
   5   1   1     1160.09     1255.76     40.47 o 
   6   1   1       60.05       80.89     17.62 o 
   7   1   1      201.44      172.81     37.71 o 
   8   1   1      221.11      218.97     30.77 o 
   9   1   1      274.03      289.64     34.29 o 
  10   1   1        0.24      -36.78     76.06 o 
 -10   2   1      141.54      157.79     56.15 o 
  -9   2   1       94.06       78.77     24.76 o 
  -8   2   1       67.38       68.69     17.72 o 
  -7   2   1      195.01      179.33     19.58 o 
  -6   2   1       42.24       42.60     14.09 o 
  -5   2   1       19.06        8.53      9.04 o 
  -4   2   1     2005.91     2049.17     39.23 o 
  -3   2   1     1538.80     1465.75     28.11 o 
  -2   2   1    24988.04    22508.09    335.21 o 
  -1   2   1    14151.26    12591.22    210.24 o 
   1   2   1      172.51      157.48      5.83 o 
   2   2   1     1040.05      927.72     24.68 o 
   3   2   1     3479.65     3319.38     68.81 o 
   4   2   1       87.77      122.15     14.90 o 
   5   2   1     1036.17     1035.26     39.12 o 
   6   2   1      153.98      162.25     22.78 o 
   7   2   1       41.26       53.24     16.46 o 
   8   2   1      882.84      989.21     91.94 o 
   9   2   1       28.55       12.91     39.81 o 
  10   2   1       32.87      -71.10     71.10 o 
 -10   3   1       39.53       70.41     49.15 o 
  -9   3   1      902.61      883.91     81.62 o 
  -8   3   1        0.36        3.07     21.20 o 
  -7   3   1       34.78       21.04     18.69 o 
  -6   3   1      139.34      114.72     13.87 o 
  -5   3   1       33.35       38.72      9.84 o 
  -4   3   1      921.00      995.22     24.39 o 
  -3   3   1     5602.51     5402.28    111.87 o 
  -2   3   1    17014.13    16235.99    229.43 o 
  -1   3   1      643.03      576.82     15.39 o 
   0   3   1     2962.73     2764.31     46.07 o 
   1   3   1        8.90       26.14      6.46 o 
   2   3   1     5886.40     5474.03    102.35 o 
   3   3   1       53.63       38.49      6.28 o 
   4   3   1        2.18       18.23      7.67 o 
   5   3   1      466.74      473.26     22.56 o 
   6   3   1      393.98      404.48     21.94 o 
   7   3   1       80.20       69.77     15.23 o 
   8   3   1      370.59      369.08     31.70 o 
   9   3   1        0.06      -29.15     62.88 o 
  10   3   1       11.21       34.10     73.76 o 
 -10   4   1       51.44       43.57     50.94 o 
  -9   4   1      361.07      298.93     35.51 o 
  -8   4   1      481.55      543.11     34.04 o 
  -7   4   1       77.32       56.77     14.20 o 
  -6   4   1      457.12      478.02     21.61 o 
  -5   4   1      370.07      324.67     15.38 o 
  -4   4   1      231.43      205.32     11.24 o 
  -3   4   1     1147.75     1010.97     22.67 o 
  -2   4   1     2843.14     2790.29     90.80 o 
  -1   4   1      988.69      899.99     22.91 o 
   0   4   1        0.58        9.83      3.76 o 
   1   4   1     1274.65     1107.59     28.52 o 
   2   4   1     5445.35     5202.99    133.80 o 
   3   4   1      441.98      413.60     25.97 o 
   4   4   1      272.43      225.80     29.34 o 
   5   4   1       10.08        1.07      6.14 o 
   6   4   1      645.94      669.35     26.73 o 
   7   4   1      108.93       82.87     14.64 o 
   8   4   1      617.03      598.63     56.93 o 
   9   4   1       30.43       33.95     39.91 o 
  10   4   1       73.35       23.70     76.42 o 
 -10   5   1       14.54      -37.33     48.49 o 
  -9   5   1      281.64      321.50     58.62 o 
  -8   5   1        0.14      -18.51     23.04 o 
  -7   5   1     3353.60     3888.09    110.18 o 
  -6   5   1      577.20      623.19     28.60 o 
  -5   5   1      318.73      352.59     19.84 o 
  -4   5   1     5829.12     6074.22    111.02 o 
  -3   5   1      807.48      843.83     23.83 o 
  -2   5   1     4285.81     4283.40     73.40 o 
  -1   5   1       42.48       53.27     16.97 o 
   0   5   1      268.75      272.88     15.50 o 
   1   5   1      642.71      595.26     19.02 o 
   2   5   1        8.97       17.88      7.44 o 
   3   5   1      123.22       88.02     18.82 o 
   4   5   1      962.18     1043.90     47.15 o 
   5   5   1     1383.78     1445.44     48.53 o 
   6   5   1      236.64      203.85     24.02 o 
   7   5   1       20.06       -6.17     16.41 o 
   8   5   1      108.91      123.38     39.89 o 
   9   5   1        9.40       17.09     35.23 o 
  10   5   1       69.20       97.47     71.10 o 
 -10   6   1       57.19       88.29     60.52 o 
  -9   6   1       50.50       47.30     38.99 o 
  -8   6   1      150.69       93.67     29.38 o 
  -7   6   1      520.04      514.42     30.99 o 
  -6   6   1       62.56       68.81     18.05 o 
  -5   6   1      138.02      130.83     17.44 o 
  -4   6   1      300.84      271.66     12.67 o 
  -3   6   1     1143.80     1156.10     42.92 o 
  -2   6   1     2138.86     1973.76     39.31 o 
  -1   6   1      256.69      229.88     13.01 o 
   0   6   1      880.99      776.69     19.13 o 
   1   6   1       56.39       59.94      8.08 o 
   2   6   1     1026.48      978.13     24.61 o 
   3   6   1     2234.45     2379.67     67.32 o 
   4   6   1       30.81       -1.93     12.64 o 
   5   6   1      432.67      443.71     26.86 o 
   6   6   1      653.35      642.39     31.12 o 
   7   6   1        3.59       -9.43     21.11 o 
   8   6   1      122.31      132.82     29.15 o 
   9   6   1      217.46      175.80     49.21 o 
  10   6   1      163.84      195.88     69.07 o 
 -10   7   1        0.33      -44.68     48.31 o 
  -9   7   1       60.37      -21.82     39.96 o 
  -8   7   1      204.10      171.39     30.58 o 
  -7   7   1       43.22       13.12     17.55 o 
  -6   7   1     3340.54     3501.83     85.14 o 
  -5   7   1      711.91      709.76     26.78 o 
  -4   7   1        1.20       -4.85      7.63 o 
  -3   7   1     3315.65     3464.92     72.97 o 
  -2   7   1      347.42      326.80     12.77 o 
  -1   7   1     9971.78     9317.70    173.82 o 
   0   7   1     1411.77     1290.72     30.00 o 
   1   7   1     5092.30     4975.45     94.16 o 
   2   7   1     6390.00     6484.17    122.00 o 
   3   7   1      118.95       91.43      8.87 o 
   4   7   1     3449.82     3836.40     77.07 o 
   5   7   1        1.41       -5.21     10.47 o 
   6   7   1        4.55       -8.44     17.22 o 
   7   7   1       49.38       43.12     18.88 o 
   8   7   1       62.11       36.09     25.40 o 
   9   7   1       49.69       55.83     45.18 o 
  10   7   1       20.81      -14.61     49.71 o 
 -10   8   1       35.02      -58.04     58.04 o 
  -9   8   1      184.35      132.71     54.10 o 
  -8   8   1      107.38       53.29     28.12 o 
  -7   8   1       97.81       42.68     24.54 o 
  -6   8   1      766.24      765.90     33.47 o 
  -5   8   1        0.74      -13.53     13.53 o 
  -4   8   1      534.60      570.07     22.47 o 
  -3   8   1     1592.00     1780.00     47.75 o 
  -2   8   1        3.63       -0.24      4.44 o 
  -1   8   1     2085.41     2081.96     58.26 o 
   0   8   1      407.12      346.23     14.66 o 
   1   8   1    11654.43    12178.22    241.39 o 
   2   8   1      452.29      403.20     32.88 o 
   3   8   1      285.03      332.10     19.13 o 
   4   8   1       19.33       14.80      8.97 o 
   5   8   1     1026.73     1002.26     43.84 o 
   6   8   1        2.09      -12.18     14.15 o 
   7   8   1       56.45       42.72     18.97 o 
   8   8   1      516.25      523.23     46.52 o 
   9   8   1        1.41       55.74     52.29 o 
  10   8   1        1.74      -51.98     51.98 o 
 -10   9   1       75.89      126.14     55.75 o 
  -9   9   1        4.85       -8.46     39.66 o 
  -8   9   1      340.67      269.87     47.31 o 
  -7   9   1     8078.19     9038.74    258.62 o 
  -6   9   1      104.51       69.49     21.26 o 
  -5   9   1      492.39      532.73     32.81 o 
  -4   9   1     2653.18     2575.22     59.53 o 
  -3   9   1       73.80      101.49     22.66 o 
  -2   9   1     6797.34     7366.93    135.33 o 
  -1   9   1      536.39      528.36     19.25 o 
   0   9   1      103.42       92.83     22.62 o 
   1   9   1      616.03      522.37     33.38 o 
   2   9   1       55.19       18.74     10.31 o 
   3   9   1      343.87      320.83     20.58 o 
   4   9   1       14.65       11.58      6.98 o 
   5   9   1     2667.58     2786.65     67.47 o 
   6   9   1      587.95      623.66     29.82 o 
   7   9   1     1521.76     1602.21     69.96 o 
   8   9   1      493.82      492.23     54.20 o 
   9   9   1       49.25       68.86     47.09 o 
  10   9   1        0.11       -3.15     82.83 o 
 -10  10   1       82.24       57.21     58.65 o 
  -9  10   1      209.34      290.05    140.88 o 
  -8  10   1       98.15       86.80     41.75 o 
  -7  10   1       70.16       16.87     31.53 o 
  -6  10   1     1477.15     1432.19     57.13 o 
  -5  10   1       18.73       12.72      9.49 o 
  -4  10   1      160.68      136.27     19.43 o 
  -3  10   1      556.99      648.28     28.07 o 
  -2  10   1        3.72       -7.03     12.88 o 
  -1  10   1     7746.39     8097.16    176.98 o 
   0  10   1     2475.13     2503.71     56.27 o 
   1  10   1       25.08       17.19      8.74 o 
   2  10   1       73.82       36.72     12.48 o 
   3  10   1      156.93      146.25     15.72 o 
   4  10   1      691.92      703.67     36.94 o 
   5  10   1       23.57       17.46     17.58 o 
   6  10   1      240.44      200.82     19.56 o 
   7  10   1      832.01      852.45     57.25 o 
   8  10   1     1477.32     1629.65    114.15 o 
   9  10   1        4.40       29.10     47.33 o 
  10  10   1      146.02      349.47    101.82 o 
 -10  11   1       71.28       50.82     93.84 o 
  -9  11   1       21.89      103.99     58.60 o 
  -8  11   1       54.49       56.73     53.21 o 
  -7  11   1      611.49      631.99     76.42 o 
  -6  11   1      760.26      759.01     53.52 o 
  -5  11   1       14.98       -1.59      9.50 o 
  -4  11   1      150.98      144.17     19.54 o 
  -3  11   1      107.68       73.23     18.77 o 
  -2  11   1      166.49      199.59     20.66 o 
  -1  11   1      488.74      472.20     28.31 o 
   0  11   1     1004.90     1106.43     36.03 o 
   1  11   1       62.20       75.35      9.40 o 
   2  11   1      516.75      527.49     24.95 o 
   3  11   1       12.35        4.95     12.62 o 
   4  11   1      142.83      123.22     13.35 o 
   5  11   1       52.34       48.64     23.07 o 
   6  11   1      765.77      710.32     65.04 o 
   7  11   1       68.44       93.33     38.99 o 
   8  11   1        0.98      -32.85     43.91 o 
   9  11   1      172.17      177.19     89.36 o 
  -9  12   1        0.53      -44.18     44.18 o 
  -8  12   1       48.97       29.79     39.62 o 
  -7  12   1        9.34      -16.87     39.28 o 
  -6  12   1      117.96       80.46     41.12 o 
  -5  12   1       86.64       86.56     14.85 o 
  -4  12   1     1271.27     1279.37     49.43 o 
  -3  12   1      273.99      230.58     21.50 o 
  -2  12   1        0.20       -9.00     17.49 o 
  -1  12   1       49.30       56.81     13.93 o 
   0  12   1     1428.29     1551.69     45.14 o 
   1  12   1     1709.90     1999.23     43.06 o 
   2  12   1      128.85      124.02     18.59 o 
   3  12   1        2.21        2.94     13.97 o 
   4  12   1      205.67      181.04     35.33 o 
   5  12   1      348.12      358.39     37.25 o 
   6  12   1      364.11      398.36     72.06 o 
   7  12   1       57.05       67.81     38.80 o 
   8  12   1      237.36      252.70    104.24 o 
   9  12   1        1.59        3.82    116.93 o 
  -9  13   1        9.34       24.62     48.25 o 
  -8  13   1       41.46      107.35     50.86 o 
  -7  13   1      382.61      338.37     52.06 o 
  -6  13   1      241.55      171.16     26.83 o 
  -5  13   1      881.77      849.64     33.67 o 
  -4  13   1       13.16        3.74     18.50 o 
  -3  13   1       24.88       -0.41     14.77 o 
  -2  13   1       49.01       16.70     11.88 o 
  -1  13   1      687.09      735.06     28.78 o 
   0  13   1     2257.84     2405.90     61.02 o 
   1  13   1     1121.66     1197.51     31.78 o 
   2  13   1     1904.91     2038.71     57.73 o 
   3  13   1       34.88       22.23     16.71 o 
   4  13   1      523.33      459.85     33.64 o 
   5  13   1     5482.20     6094.52    133.85 o 
   6  13   1       40.07        0.35     36.62 o 
   7  13   1      116.44      106.42     47.41 o 
   8  13   1      115.13       65.60     99.16 o 
   9  13   1        0.02       15.98     58.89 o 
  -9  14   1      273.01      243.19     65.06 o 
  -8  14   1      209.74      154.75     49.25 o 
  -7  14   1      160.90      179.32     66.51 o 
  -6  14   1      105.61       84.68     35.35 o 
  -5  14   1     2509.94     2724.07    114.29 o 
  -4  14   1       59.39       57.17     20.19 o 
  -3  14   1      272.45      269.40     31.83 o 
  -2  14   1     1624.92     1782.87     49.65 o 
  -1  14   1      120.26       91.42     15.07 o 
   0  14   1       14.08        2.72     13.54 o 
   1  14   1        0.03       -3.94      7.52 o 
   2  14   1      118.69       80.74     17.08 o 
   3  14   1       34.21       32.21     20.34 o 
   4  14   1     2439.17     2625.89     95.30 o 
   5  14   1      109.26       67.58     24.27 o 
   6  14   1        0.06      -30.62     30.62 o 
   7  14   1       26.86       52.33     48.01 o 
   8  14   1       65.31       16.72     56.47 o 
   9  14   1      380.24      363.39     72.16 o 
  -9  15   1       24.14       69.93     65.28 o 
  -8  15   1      225.08      217.45     63.31 o 
  -7  15   1      124.88      149.63     53.98 o 
  -6  15   1       10.21       -2.41     17.55 o 
  -5  15   1       54.20       18.97     17.78 o 
  -4  15   1      158.59      150.18     26.98 o 
  -3  15   1      666.51      711.59     38.66 o 
  -2  15   1      127.40      153.27     21.54 o 
  -1  15   1      570.64      623.96     32.68 o 
   0  15   1      357.90      375.36     20.85 o 
   1  15   1      923.81     1034.57     29.83 o 
   2  15   1       36.29       44.39     17.93 o 
   3  15   1      122.07      107.12     21.18 o 
   4  15   1     1720.35     1956.13     68.69 o 
   5  15   1       36.20       37.17     15.37 o 
   6  15   1       74.62       83.34     39.14 o 
   7  15   1        0.18       40.87     42.57 o 
   8  15   1        0.91      -22.12     48.85 o 
  -8  16   1        0.42       43.86     98.07 o 
  -7  16   1       43.45      -40.01     40.01 o 
  -6  16   1        0.00      -12.80     12.80 o 
  -5  16   1       62.16       33.41     18.85 o 
  -4  16   1       92.25       95.73     23.22 o 
  -3  16   1      207.13      181.75     22.40 o 
  -2  16   1       91.34      116.13     17.26 o 
  -1  16   1      332.17      307.08     28.33 o 
   0  16   1      182.77      199.57     17.14 o 
   1  16   1     2394.80     2662.58     66.50 o 
   2  16   1      585.43      556.34     35.16 o 
   3  16   1      131.66      146.65     29.91 o 
   4  16   1        2.40       -0.34     36.92 o 
   5  16   1      181.29      177.62     72.43 o 
   6  16   1        1.09       29.62     38.13 o 
   7  16   1       69.80      105.13     45.28 o 
   8  16   1      101.74       26.50     49.27 o 
  -8  17   1       47.89       53.42     79.45 o 
  -7  17   1     1117.92     1376.81    122.26 o 
  -6  17   1        8.94      -37.05     40.29 o 
  -5  17   1       75.48       66.52     27.42 o 
  -4  17   1      865.17      847.18     63.68 o 
  -3  17   1       10.53      -11.84     18.04 o 
  -2  17   1     1912.77     1968.73     94.54 o 
  -1  17   1      149.14      159.06     25.54 o 
   0  17   1       22.83       28.23     11.79 o 
   1  17   1        1.59      -12.79     12.79 o 
   2  17   1      383.13      370.10     30.98 o 
   3  17   1       22.39       51.86     23.39 o 
   4  17   1       46.47       30.82     31.54 o 
   5  17   1      800.94      717.90     43.77 o 
   6  17   1      375.04      395.91     63.97 o 
   7  17   1       10.24       37.05     41.59 o 
   8  17   1        3.75       49.22     75.82 o 
  -8  18   1       14.40      -51.22     51.22 o 
  -7  18   1        0.81       -7.94     40.99 o 
  -6  18   1        4.29       21.51     40.10 o 
  -5  18   1       19.58      -11.27     36.32 o 
  -4  18   1        3.71       35.85     31.88 o 
  -3  18   1        2.04        0.95     31.87 o 
  -2  18   1      210.27      165.98     24.53 o 
  -1  18   1     1557.12     1621.44     59.88 o 
   0  18   1      934.38     1006.78     47.14 o 
   1  18   1       55.29       13.25     26.62 o 
   2  18   1       26.00       18.37     31.88 o 
   3  18   1     1438.05     1507.16     70.43 o 
   4  18   1       11.22      -33.95     36.52 o 
   5  18   1      125.84       71.62     22.75 o 
   6  18   1        0.54        7.08     42.80 o 
   7  18   1        4.79      -70.48     86.70 o 
  -7  19   1       27.36      -21.17     45.75 o 
  -6  19   1        6.87      -35.66     49.90 o 
  -5  19   1      193.94      228.66     55.03 o 
  -4  19   1       12.15      -39.48     39.48 o 
  -3  19   1      189.47      222.66    101.94 o 
  -2  19   1       26.71      -23.96     32.50 o 
  -1  19   1      457.15      496.82     35.87 o 
   0  19   1        0.25       12.39     15.39 o 
   1  19   1      131.52      135.96     30.49 o 
   2  19   1       20.91       14.80     22.73 o 
   3  19   1      159.68      166.33     40.35 o 
   4  19   1        0.16      -21.18     49.34 o 
   5  19   1       60.53       56.88     41.19 o 
   6  19   1        0.61      -60.40     60.40 o 
   7  19   1       23.25      109.59     60.48 o 
  -7  20   1       54.42       18.93     50.43 o 
  -6  20   1       32.22      -17.54     44.00 o 
  -5  20   1       95.12       49.97     52.62 o 
  -4  20   1       20.12        8.40     48.97 o 
  -3  20   1      875.45      874.01     73.76 o 
  -2  20   1       20.83       32.15     22.65 o 
  -1  20   1        1.13      -12.29     12.29 o 
   0  20   1      294.09      352.32     37.95 o 
   1  20   1       68.82       55.01     33.28 o 
   2  20   1      149.23      180.70     74.85 o 
   3  20   1      522.30      501.63     59.27 o 
   4  20   1       33.23       18.71     65.78 o 
   5  20   1       20.47        8.36     41.01 o 
   6  20   1        1.35      -44.00     45.48 o 
   7  20   1      458.19      479.61    118.14 o 
  -6  21   1       64.18       71.40     85.49 o 
  -5  21   1        1.84       29.32     70.38 o 
  -4  21   1      157.63       69.42     66.63 o 
  -3  21   1       13.92       21.43     33.13 o 
  -2  21   1      112.42       85.84     25.74 o 
  -1  21   1       13.71        7.32     18.89 o 
   0  21   1      334.66      338.14     32.51 o 
   1  21   1      334.83      313.14     48.31 o 
   2  21   1       51.59       57.32     45.64 o 
   3  21   1      519.61      487.99     49.16 o 
   4  21   1        5.70      -14.72     56.33 o 
   5  21   1      684.56      804.23     91.97 o 
   6  21   1      221.09      190.93     61.86 o 
  -6  22   1      277.13      344.10     69.62 o 
  -5  22   1      168.26      172.33     57.41 o 
  -4  22   1       73.23       19.73     47.77 o 
  -3  22   1      739.35      891.53     68.13 o 
  -2  22   1      224.34      181.91     99.76 o 
  -1  22   1       46.63       32.57     23.94 o 
   0  22   1       10.83       13.19     47.40 o 
   1  22   1       18.82        3.72     63.49 o 
   2  22   1      305.62      331.66     84.89 o 
   3  22   1        2.35      -32.03     32.03 o 
   4  22   1       23.27       48.40     61.81 o 
   5  22   1      175.55      116.93     85.01 o 
   6  22   1       33.82       40.12     77.27 o 
  -5  23   1        2.76       50.39     52.68 o 
  -4  23   1        0.16      -38.74     38.74 o 
  -3  23   1       63.92      -43.17     43.17 o 
  -2  23   1        3.31       33.51     51.30 o 
  -1  23   1       44.90       33.40     41.20 o 
   0  23   1       78.25      107.64     47.00 o 
   1  23   1       46.57       92.33     53.57 o 
   2  23   1       78.67       89.80     45.71 o 
   3  23   1        7.62       48.22     71.22 o 
   4  23   1        0.17       -7.28    116.69 o 
   5  23   1        9.12       77.51     61.42 o 
  -4  24   1       74.48       85.46     79.94 o 
  -3  24   1        0.83       28.72     46.86 o 
  -2  24   1      207.42      310.88     62.05 o 
  -1  24   1        1.51       32.49     44.93 o 
   0  24   1        5.86        7.37     52.97 o 
   1  24   1        7.45        1.16     44.76 o 
   2  24   1        4.25       18.72     44.89 o 
   3  24   1       64.71       32.17     62.36 o 
   4  24   1        0.27      -46.67     50.91 o 
  -3  25   1      317.60      394.77     72.56 o 
  -2  25   1       35.32       29.27     70.02 o 
  -1  25   1        0.05      -57.59     62.16 o 
   0  25   1       56.01      -48.04     48.04 o 
   1  25   1        8.75      -27.08     72.08 o 
   2  25   1       17.24       13.79     58.10 o 
   3  25   1       13.86      -59.51     60.84 o 
  -2  26   1       49.39       81.29     66.47 o 
  -1  26   1       91.09      132.45     59.85 o 
   0  26   1       40.62       64.58     71.10 o 
   1  26   1       64.47        7.60    121.41 o 
   2  26   1        8.23      -36.04     83.44 o 
 -11   0   2      383.93      478.86    107.86 o 
 -10   0   2      117.15      152.37     73.52 o 
  -9   0   2       14.06        8.83     33.35 o 
  -8   0   2      285.51      259.30     34.27 o 
  -7   0   2      336.54      312.69     43.29 o 
  -6   0   2       78.21       71.13     15.06 o 
  -5   0   2     1195.98     1245.40     44.83 o 
  -4   0   2        2.95      -13.92     13.92 o 
  -3   0   2     3297.16     3200.02     80.00 o 
  -2   0   2    57728.78    48071.18    709.60 o 
  -1   0   2     8552.35     7755.10    120.94 o 
   1   0   2     6513.54     6151.04    154.45 o 
   2   0   2     8718.50     8421.16    262.89 o 
   3   0   2     6796.92     7456.43    200.94 o 
   4   0   2     2277.14     2543.42     85.70 o 
   5   0   2      399.26      451.26     34.16 o 
   6   0   2     1603.31     1537.83     75.93 o 
   7   0   2      640.09      554.84     51.87 o 
   8   0   2     1638.30     1941.32    159.62 o 
   9   0   2       33.07       -5.32     54.90 o 
  10   0   2      217.04       89.24     75.94 o 
 -11   1   2       10.26      -30.86     53.85 o 
 -10   1   2        0.03      -16.27     49.94 o 
  -9   1   2      214.24      199.38     28.52 o 
  -8   1   2      364.61      326.45     24.35 o 
  -7   1   2       83.17       78.25     15.03 o 
  -6   1   2      710.67      778.65     30.80 o 
  -5   1   2       56.51       60.38     10.60 o 
  -4   1   2     2943.14     3134.42     50.95 o 
  -3   1   2     9984.90    10068.74    137.36 o 
  -2   1   2     5077.12     4688.20     58.08 o 
  -1   1   2     1091.45      986.75     15.36 o 
   0   1   2      543.65      483.36      8.36 o 
   1   1   2    11491.21    10778.15    187.83 o 
   2   1   2      184.15      166.01      9.74 o 
   3   1   2      593.63      689.34     23.51 o 
   4   1   2     3451.84     3641.18     77.99 o 
   5   1   2      698.07      744.71     34.53 o 
   6   1   2      351.01      344.48     26.30 o 
   7   1   2        2.18        7.87     22.88 o 
   8   1   2      104.53      126.06     23.16 o 
   9   1   2      165.58      126.67     43.49 o 
  10   1   2       24.33        2.66     70.86 o 
 -11   2   2      106.86      110.19     62.88 o 
 -10   2   2      110.24      134.47     76.42 o 
  -9   2   2       45.06       22.08     26.12 o 
  -8   2   2      652.13      661.80     34.25 o 
  -7   2   2       43.00       12.15     14.24 o 
  -6   2   2      142.49      121.06     12.11 o 
  -5   2   2     1043.21     1215.23     30.80 o 
  -4   2   2       40.87       31.22      8.28 o 
  -3   2   2    11176.90    10876.22    160.16 o 
  -2   2   2      139.50      130.60      7.18 o 
  -1   2   2      651.86      545.93     11.56 o 
   0   2   2        9.07        3.13      1.89 o 
   1   2   2    35155.77    31790.93    526.29 o 
   2   2   2       99.82      104.67     18.01 o 
   3   2   2       91.55       67.65      9.75 o 
   4   2   2     3013.01     3235.66     73.14 o 
   5   2   2     2789.19     3181.79     78.59 o 
   6   2   2      687.24      776.58     40.87 o 
   7   2   2       95.07      112.09     18.24 o 
   8   2   2       21.33       37.10     36.90 o 
   9   2   2     1144.22     1328.15     98.06 o 
  10   2   2        7.98      -28.78     70.62 o 
 -11   3   2      149.71       21.04     81.26 o 
 -10   3   2        0.28       31.68     63.36 o 
  -9   3   2       59.87       79.23     25.45 o 
  -8   3   2       15.64       10.94     16.36 o 
  -7   3   2     1008.28     1014.25     33.95 o 
  -6   3   2       85.94       63.14     12.62 o 
  -5   3   2       12.09        4.10      7.93 o 
  -4   3   2     1165.87     1180.67     27.35 o 
  -3   3   2      584.82      559.43     13.89 o 
  -2   3   2     1232.45     1178.35     21.06 o 
  -1   3   2     3163.95     2793.86     44.60 o 
   0   3   2     5978.32     5513.91     92.37 o 
   1   3   2     1756.71     1578.16     30.02 o 
   2   3   2     1371.46     1230.75     35.96 o 
   3   3   2        8.92        3.35      4.91 o 
   4   3   2      466.02      469.27     21.94 o 
   5   3   2      141.55      140.38     20.06 o 
   6   3   2      171.28      172.85     15.79 o 
   7   3   2     1351.37     1424.82     50.07 o 
   8   3   2       66.08       53.75     20.03 o 
   9   3   2        9.78       -9.74     37.92 o 
  10   3   2       64.81       48.50     51.90 o 
 -10   4   2       14.27      -87.07     87.07 o 
  -9   4   2        0.25      -13.28     24.15 o 
  -8   4   2      207.07      193.35     24.09 o 
  -7   4   2      176.03      159.38     21.27 o 
  -6   4   2       95.29       81.92     12.55 o 
  -5   4   2      467.60      445.27     18.20 o 
  -4   4   2      543.73      530.80     29.59 o 
  -3   4   2      738.70      670.41     18.26 o 
  -2   4   2    40865.26    36874.49   1039.52 o 
  -1   4   2      416.04      362.85     10.57 o 
   0   4   2      163.74      177.52      9.19 o 
   1   4   2      416.47      413.20     16.20 o 
   2   4   2     1814.97     1854.11     40.67 o 
   3   4   2      386.17      420.90     33.83 o 
   4   4   2       89.98       77.92     12.68 o 
   5   4   2      191.77      191.88     18.64 o 
   6   4   2      122.04      113.77     11.37 o 
   7   4   2      292.09      297.20     44.06 o 
   8   4   2       53.03       31.02     12.71 o 
   9   4   2      118.04       79.97     44.46 o 
  10   4   2       37.32       88.74     56.79 o 
 -10   5   2      204.19      193.00     81.99 o 
  -9   5   2      574.66      595.08     72.19 o 
  -8   5   2      224.32      205.51     32.80 o 
  -7   5   2      813.70      842.90     35.23 o 
  -6   5   2       21.02       23.95     15.26 o 
  -5   5   2      982.50     1067.90     33.42 o 
  -4   5   2     1028.20     1134.32     27.59 o 
  -3   5   2     1392.39     1252.80     26.30 o 
  -2   5   2     3976.68     4050.28     69.57 o 
  -1   5   2     1567.46     1360.74     31.96 o 
   0   5   2     7418.17     7434.20    141.59 o 
   1   5   2     4732.17     4519.78     89.17 o 
   2   5   2      861.98      854.23     25.75 o 
   3   5   2      950.88      933.09     29.56 o 
   4   5   2     1154.44     1122.83     48.77 o 
   5   5   2      427.44      440.93     27.98 o 
   6   5   2      407.34      442.46     30.79 o 
   7   5   2     1093.38     1244.00     55.37 o 
   8   5   2      103.54      113.98     31.60 o 
   9   5   2      244.52      235.34     54.39 o 
  10   5   2        0.01        4.94     51.87 o 
 -10   6   2       51.38       77.87     61.30 o 
  -9   6   2       84.02      123.32     65.18 o 
  -8   6   2        0.35      -18.74     27.47 o 
  -7   6   2      220.64      176.50     21.19 o 
  -6   6   2      582.35      638.02     29.85 o 
  -5   6   2        1.06       -9.19     10.12 o 
  -4   6   2      103.10      109.52     11.85 o 
  -3   6   2       77.34       61.87      6.95 o 
  -2   6   2     2907.42     2823.71     60.72 o 
  -1   6   2     5665.19     5437.70     91.53 o 
   0   6   2     8536.80     8455.22    133.65 o 
   1   6   2      825.91      730.82     18.39 o 
   2   6   2     2006.91     2038.25     45.30 o 
   3   6   2      142.55      167.01     16.07 o 
   4   6   2     1678.74     1673.41     48.62 o 
   5   6   2       75.69       76.95     17.62 o 
   6   6   2      449.18      505.84     33.79 o 
   7   6   2      328.34      297.90     37.60 o 
   8   6   2        8.13      -11.99     25.51 o 
   9   6   2      243.69      209.68     55.12 o 
  10   6   2       69.99       81.22     74.37 o 
 -10   7   2      251.23      220.91     59.91 o 
  -9   7   2      503.72      429.19     68.60 o 
  -8   7   2       61.65       40.16     25.16 o 
  -7   7   2       65.32       32.69     27.31 o 
  -6   7   2      102.42       83.17     16.12 o 
  -5   7   2      282.87      292.52     22.83 o 
  -4   7   2     1188.65     1386.06     35.87 o 
  -3   7   2     3456.71     3656.86     66.21 o 
  -2   7   2      130.96      142.18     12.99 o 
  -1   7   2      348.90      314.68     14.42 o 
   0   7   2     5382.38     5017.63     79.47 o 
   1   7   2        0.22       -0.49      8.52 o 
   2   7   2      926.18      963.66     29.24 o 
   3   7   2      113.33       86.90     12.41 o 
   4   7   2        3.77        3.14     12.74 o 
   5   7   2      466.12      459.41     27.13 o 
   6   7   2       43.50       26.17     17.78 o 
   7   7   2      517.20      513.22     48.84 o 
   8   7   2      122.16      117.47     93.72 o 
   9   7   2      184.54      101.43     46.34 o 
  10   7   2       50.93       52.72     79.08 o 
 -10   8   2      169.23      203.64     78.36 o 
  -9   8   2       92.87       53.71     73.16 o 
  -8   8   2      116.72      120.91     29.56 o 
  -7   8   2      154.85      161.90     21.78 o 
  -6   8   2        2.63      -15.85     15.97 o 
  -5   8   2      156.83      134.09     13.93 o 
  -4   8   2       22.01       13.19     10.42 o 
  -3   8   2     1122.04     1140.36     28.85 o 
  -2   8   2     5642.53     5942.42    117.54 o 
  -1   8   2     1990.86     2122.25     47.39 o 
   0   8   2       66.28       43.05      5.59 o 
   1   8   2      488.79      449.09     18.87 o 
   2   8   2       13.44        6.61      8.97 o 
   3   8   2     7816.97     8105.58    138.56 o 
   4   8   2     1073.78     1036.56     34.44 o 
   5   8   2      253.51      214.95     18.72 o 
   6   8   2       92.12       92.04     17.36 o 
   7   8   2     1838.02     2039.61    159.02 o 
   8   8   2      338.95      318.31     44.24 o 
   9   8   2       69.39       94.56     49.21 o 
  10   8   2       12.13       73.53     76.55 o 
 -10   9   2       44.31       88.00     52.07 o 
  -9   9   2      208.67      235.26     56.66 o 
  -8   9   2       77.96       27.91     60.83 o 
  -7   9   2      512.39      480.03     39.76 o 
  -6   9   2      998.82     1134.87     49.40 o 
  -5   9   2        0.15        7.81     10.89 o 
  -4   9   2     1068.02     1031.38     31.20 o 
  -3   9   2      150.42      122.98     12.35 o 
  -2   9   2     1885.87     2091.25     51.65 o 
  -1   9   2      381.73      436.38     25.04 o 
   0   9   2     3866.00     3717.50     61.12 o 
   1   9   2      781.86      874.15     28.43 o 
   2   9   2      423.78      472.11     22.41 o 
   3   9   2     2386.87     2594.37     66.17 o 
   4   9   2      257.35      250.26     15.94 o 
   5   9   2     2707.81     2883.88     74.21 o 
   6   9   2       72.91       62.25     14.68 o 
   7   9   2     1123.82     1243.38     63.75 o 
   8   9   2       10.38        9.07     42.21 o 
   9   9   2       74.81       61.70     50.10 o 
  10   9   2       63.19      -36.52     75.70 o 
 -10  10   2       26.95       25.15     51.13 o 
  -9  10   2       52.48        3.91     42.75 o 
  -8  10   2      197.98      140.56     44.47 o 
  -7  10   2      220.54      160.33     42.23 o 
  -6  10   2       31.52       29.87     20.77 o 
  -5  10   2      372.76      376.18     21.61 o 
  -4  10   2      202.65      189.33     18.96 o 
  -3  10   2      182.87      177.49     16.96 o 
  -2  10   2       85.93       62.84     11.71 o 
  -1  10   2      454.81      447.99     22.04 o 
   0  10   2      799.52      753.97     21.11 o 
   1  10   2      259.44      292.83     16.44 o 
   2  10   2        2.75       -6.76     10.46 o 
   3  10   2      128.87      134.40     16.24 o 
   4  10   2      138.97      119.36     17.94 o 
   5  10   2        4.37        2.74      8.72 o 
   6  10   2       47.61       53.53     14.22 o 
   7  10   2      229.64      182.68     25.69 o 
   8  10   2       63.47       44.10     44.06 o 
   9  10   2       16.26       -5.61     93.35 o 
 -10  11   2       47.86       -9.45     61.79 o 
  -9  11   2      169.09      115.14     49.19 o 
  -8  11   2      345.38      313.56    106.90 o 
  -7  11   2       26.54      -12.62     36.02 o 
  -6  11   2       94.58       87.10     14.43 o 
  -5  11   2      968.01     1027.17     37.84 o 
  -4  11   2      688.14      692.74     34.11 o 
  -3  11   2        0.23        0.11      8.09 o 
  -2  11   2        6.41       -6.98     10.36 o 
  -1  11   2     1242.11     1238.66     36.63 o 
   0  11   2       66.45       63.94     11.98 o 
   1  11   2       70.42       78.75     13.27 o 
   2  11   2        0.34       -3.03     11.16 o 
   3  11   2        0.74       10.17     13.25 o 
   4  11   2      439.98      412.80     31.22 o 
   5  11   2     6085.19     6609.35    163.12 o 
   6  11   2        7.35        0.65     11.33 o 
   7  11   2        0.70      -15.98     20.23 o 
   8  11   2      393.38      535.27     61.26 o 
   9  11   2       38.67      -34.14     46.43 o 
  -9  12   2       23.45      -33.65     75.46 o 
  -8  12   2        0.00        4.56     48.61 o 
  -7  12   2       22.88      -34.40     34.40 o 
  -6  12   2       14.10       21.05     15.02 o 
  -5  12   2      835.21      835.03     50.60 o 
  -4  12   2     1317.59     1295.95     47.06 o 
  -3  12   2      225.14      253.66     14.68 o 
  -2  12   2      446.94      434.34     25.87 o 
  -1  12   2       58.79       80.84     12.21 o 
   0  12   2     1396.70     1593.38     38.80 o 
   1  12   2       39.25       37.95     12.69 o 
   2  12   2       76.81       52.05     14.75 o 
   3  12   2     1265.27     1263.09     60.57 o 
   4  12   2      319.54      361.41     29.07 o 
   5  12   2     3240.25     3459.97     96.90 o 
   6  12   2       11.26       10.64     26.09 o 
   7  12   2       31.09       14.17     38.21 o 
   8  12   2       28.46       16.99     40.87 o 
   9  12   2        0.52       65.69     56.79 o 
  -9  13   2       87.61       98.63     53.86 o 
  -8  13   2      100.27       92.35     48.00 o 
  -7  13   2        4.41       45.27     38.13 o 
  -6  13   2      324.27      259.05     24.16 o 
  -5  13   2      826.38      803.38     40.27 o 
  -4  13   2      532.37      552.29     32.91 o 
  -3  13   2      272.52      270.92     18.01 o 
  -2  13   2        0.18       16.30     13.62 o 
  -1  13   2     1845.47     1994.57     44.69 o 
   0  13   2        1.06       -0.33      8.29 o 
   1  13   2       18.88       24.00     14.14 o 
   2  13   2      429.94      481.78     27.81 o 
   3  13   2       22.87       21.79     15.44 o 
   4  13   2      859.32      883.80     59.27 o 
   5  13   2     1040.11     1071.90     55.51 o 
   6  13   2        3.91      -13.09     34.67 o 
   7  13   2       95.82       37.00     63.61 o 
   8  13   2       40.80       31.60    153.57 o 
   9  13   2       34.30       15.83     49.71 o 
  -9  14   2       43.24       26.29     50.27 o 
  -8  14   2        1.13       11.48     48.51 o 
  -7  14   2        1.11        0.97     41.17 o 
  -6  14   2       26.16       35.86     19.80 o 
  -5  14   2       12.62       -3.40     14.56 o 
  -4  14   2        8.63       -0.86     18.74 o 
  -3  14   2       51.78       34.59      8.85 o 
  -2  14   2      100.48      120.15     19.31 o 
  -1  14   2      595.09      643.34     27.48 o 
   0  14   2      764.58      788.67     27.18 o 
   1  14   2     1098.13     1120.94     36.63 o 
   2  14   2       25.16       31.85     14.47 o 
   3  14   2      257.04      309.37     26.52 o 
   4  14   2      448.12      394.78     32.76 o 
   5  14   2      208.04      178.78     33.08 o 
   6  14   2      186.55      228.63    106.41 o 
   7  14   2       99.96       53.61     41.80 o 
   8  14   2       29.22       19.34     45.25 o 
   9  14   2        3.63       20.80     78.12 o 
  -9  15   2       22.79       -2.32     63.53 o 
  -8  15   2        2.94      -12.37     43.51 o 
  -7  15   2       20.52      -34.23     37.21 o 
  -6  15   2       23.44       14.73     35.22 o 
  -5  15   2        2.13      -14.17     17.10 o 
  -4  15   2      508.47      588.81     49.57 o 
  -3  15   2      295.46      327.05     29.04 o 
  -2  15   2      205.92      211.31     22.39 o 
  -1  15   2      523.73      581.58     26.42 o 
   0  15   2     1304.57     1470.63     43.17 o 
   1  15   2       70.80       87.25     18.67 o 
   2  15   2      108.62      126.31     28.73 o 
   3  15   2       18.40       24.43     18.06 o 
   4  15   2     1185.22     1128.87     55.08 o 
   5  15   2     1305.80     1386.62     71.18 o 
   6  15   2      119.53      122.46     42.65 o 
   7  15   2        7.01      -17.75     39.95 o 
   8  15   2      288.42      237.41    126.73 o 
  -8  16   2       12.04       -0.01     46.59 o 
  -7  16   2       58.60        9.98     38.94 o 
  -6  16   2      199.41      185.19     28.57 o 
  -5  16   2      313.38      243.59     35.75 o 
  -4  16   2      463.27      477.00     59.48 o 
  -3  16   2     1559.64     1480.86     53.63 o 
  -2  16   2        0.90      -13.39     13.39 o 
  -1  16   2        2.15       -6.95     11.18 o 
   0  16   2      506.47      493.92     25.49 o 
   1  16   2      169.80      185.38     21.75 o 
   2  16   2     1894.60     1965.89     94.29 o 
   3  16   2       25.19      -11.88     28.83 o 
   4  16   2       96.42       89.64     29.42 o 
   5  16   2      979.98      948.24     44.67 o 
   6  16   2       23.36      -11.23     38.94 o 
   7  16   2       53.05       87.55     47.45 o 
   8  16   2        1.56      -52.51     71.71 o 
  -8  17   2        5.46       13.66     55.74 o 
  -7  17   2        4.04      -49.13     49.13 o 
  -6  17   2      113.91       73.13     25.58 o 
  -5  17   2       19.67       30.99     21.20 o 
  -4  17   2        1.17        5.14     27.93 o 
  -3  17   2      638.68      655.80     40.25 o 
  -2  17   2        0.49       27.00     18.63 o 
  -1  17   2       13.96        4.60     15.50 o 
   0  17   2      179.85      179.02     17.54 o 
   1  17   2        8.47        8.67     19.88 o 
   2  17   2      723.18      679.38     40.75 o 
   3  17   2      592.39      527.38     38.57 o 
   4  17   2      498.74      419.35     41.31 o 
   5  17   2       14.01       -1.63     14.68 o 
   6  17   2        0.69       27.52     40.38 o 
   7  17   2       19.13       88.74     48.58 o 
   8  17   2        2.34        5.33     50.27 o 
  -8  18   2        0.20      -42.57     64.94 o 
  -7  18   2        7.13      -51.74     53.36 o 
  -6  18   2       34.94       -2.04     40.19 o 
  -5  18   2       73.36       65.57     38.29 o 
  -4  18   2      650.57      633.78    163.13 o 
  -3  18   2       27.90       -5.13     19.16 o 
  -2  18   2       39.60        3.86     15.32 o 
  -1  18   2       12.89       21.02     16.16 o 
   0  18   2      453.58      470.62     26.58 o 
   1  18   2      365.32      357.51     33.39 o 
   2  18   2      352.91      362.56     37.35 o 
   3  18   2      278.57      235.24     36.23 o 
   4  18   2        9.85      -14.68     50.43 o 
   5  18   2      416.26      478.71     64.10 o 
   6  18   2      435.82      468.96     89.48 o 
   7  18   2       13.03      -25.31     55.75 o 
  -7  19   2      151.44       80.52     51.20 o 
  -6  19   2       85.06       98.49     62.88 o 
  -5  19   2       47.52       92.89     45.35 o 
  -4  19   2       41.02       31.35     26.59 o 
  -3  19   2        4.82       24.85     23.74 o 
  -2  19   2      106.96      141.06     22.98 o 
  -1  19   2      155.03      123.56     22.01 o 
   0  19   2      161.18      178.66     21.12 o 
   1  19   2     2139.59     2249.65     95.23 o 
   2  19   2        0.09       13.22     26.63 o 
   3  19   2       20.08      -27.88     31.71 o 
   4  19   2      223.32      213.93     58.41 o 
   5  19   2        1.16      -20.55     39.20 o 
   6  19   2       54.58       63.22     56.05 o 
   7  19   2        0.17      -59.62     60.40 o 
  -7  20   2       21.61        4.17     63.61 o 
  -6  20   2       52.44       24.69     52.36 o 
  -5  20   2        2.86      -20.75     42.33 o 
  -4  20   2      271.69      302.93     66.27 o 
  -3  20   2       46.34       29.66     25.63 o 
  -2  20   2        2.72        7.14      7.07 o 
  -1  20   2      899.26      897.97     53.58 o 
   0  20   2        2.19       -4.57     21.22 o 
   1  20   2      274.57      331.64     51.47 o 
   2  20   2       56.34      -19.68     37.37 o 
   3  20   2      100.24       86.88     40.87 o 
   4  20   2       17.49       17.92     44.92 o 
   5  20   2       32.11       35.78     43.06 o 
   6  20   2        7.01      -41.77     54.78 o 
  -6  21   2       18.99       47.48     50.69 o 
  -5  21   2      121.46       85.69     47.64 o 
  -4  21   2       11.38      114.40     46.15 o 
  -3  21   2       23.53       39.83     31.36 o 
  -2  21   2      188.30      166.42     43.89 o 
  -1  21   2      139.16      114.26     27.04 o 
   0  21   2       43.29       31.29     58.16 o 
   1  21   2       17.76       10.90     69.65 o 
   2  21   2      221.67      230.96     46.22 o 
   3  21   2      218.56      213.89     37.89 o 
   4  21   2        0.23       29.97     52.05 o 
   5  21   2      202.83       97.89    109.56 o 
   6  21   2      142.83       91.58     57.06 o 
  -6  22   2       16.52       -9.33     60.23 o 
  -5  22   2      273.47      212.15     67.55 o 
  -4  22   2        7.67       20.14     43.32 o 
  -3  22   2       10.32       -8.91     40.84 o 
  -2  22   2      500.02      472.27     62.93 o 
  -1  22   2        3.88       41.20     37.22 o 
   0  22   2       73.41      162.19     43.95 o 
   1  22   2        4.56       38.53     36.75 o 
   2  22   2       12.21      -34.69     44.49 o 
   3  22   2      115.46       95.95     42.85 o 
   4  22   2       66.34       43.55     70.62 o 
   5  22   2       35.81       75.38     59.03 o 
  -5  23   2       62.91      -10.44     98.55 o 
  -4  23   2      319.78      380.57     58.68 o 
  -3  23   2        0.81       71.00     48.32 o 
  -2  23   2      344.53      252.14     63.45 o 
  -1  23   2      114.96      150.67     53.98 o 
   0  23   2      219.72      200.37     53.48 o 
   1  23   2        9.68       -4.36     42.69 o 
   2  23   2      345.29      451.89     63.56 o 
   3  23   2        8.49       12.11     75.94 o 
   4  23   2       54.77       62.76     60.05 o 
   5  23   2     1279.65     1758.89    213.67 o 
  -4  24   2       98.39       71.23     45.64 o 
  -3  24   2        4.00      -61.48     66.01 o 
  -2  24   2      862.40     1002.24    251.77 o 
  -1  24   2       83.01        8.43     44.93 o 
   0  24   2       19.04       22.40     53.41 o 
   1  24   2        0.53       21.02     73.76 o 
   2  24   2      182.73      201.98     54.34 o 
   3  24   2       21.00       69.04    114.27 o 
   4  24   2        0.19       -5.43     48.50 o 
  -3  25   2       60.33      161.48     68.02 o 
  -2  25   2        0.86       25.21     84.77 o 
  -1  25   2       14.93        2.96     76.18 o 
   0  25   2        9.50        9.92     44.40 o 
   1  25   2       22.22        6.14     54.64 o 
   2  25   2       49.65      136.57     81.62 o 
   3  25   2       41.66        8.08    165.91 o 
  -2  26   2      182.14      143.01     59.57 o 
  -1  26   2       30.96        0.61     87.31 o 
   0  26   2      362.47      433.79    198.20 o 
   1  26   2        9.80        2.66     74.49 o 
 -11   1   3        0.53      -11.05     53.87 o 
 -10   1   3        0.95      -13.94     49.35 o 
  -9   1   3        7.27      -22.94     22.94 o 
  -8   1   3      242.37      242.36     31.08 o 
  -7   1   3       86.68       78.70     13.31 o 
  -6   1   3      304.17      286.93     15.40 o 
  -5   1   3       23.31       25.18      8.33 o 
  -4   1   3     2002.29     1943.49     44.47 o 
  -3   1   3      773.47      817.73     22.49 o 
  -2   1   3       24.16       24.29      3.55 o 
  -1   1   3     2869.61     2517.22     34.33 o 
   0   1   3    10692.40     9577.61    143.59 o 
   1   1   3    12657.28    12037.49    215.09 o 
   2   1   3     1442.75     1302.47     31.75 o 
   3   1   3       70.64       85.78     11.30 o 
   4   1   3      143.35      140.47     15.60 o 
   5   1   3     4810.20     4988.56    113.37 o 
   6   1   3      199.62      225.50     23.54 o 
   7   1   3       49.83       59.66     28.41 o 
   8   1   3        0.34       10.46     33.26 o 
   9   1   3       32.60       24.05     91.66 o 
  10   1   3      267.31      330.02     79.69 o 
 -11   2   3        1.68      -22.40     52.78 o 
 -10   2   3       29.88       -1.77     51.27 o 
  -9   2   3        0.13       -4.80     26.37 o 
  -8   2   3     1114.58     1259.41     43.20 o 
  -7   2   3       78.74       72.45     14.11 o 
  -6   2   3        9.79        2.96     10.15 o 
  -5   2   3      623.64      664.49     20.53 o 
  -4   2   3      311.80      303.97     12.73 o 
  -3   2   3        0.19        6.57      4.79 o 
  -2   2   3     9452.48     8507.02    111.62 o 
  -1   2   3       41.06       38.62      4.18 o 
   0   2   3     1116.60      983.12     17.25 o 
   1   2   3     2290.06     2255.59     45.37 o 
   2   2   3     1836.43     1924.26     41.14 o 
   3   2   3     2316.25     2501.25     55.74 o 
   4   2   3        0.43        6.62     11.53 o 
   5   2   3     2290.02     2438.83     66.30 o 
   6   2   3      126.97      171.10     23.02 o 
   7   2   3      238.75      249.16     27.52 o 
   8   2   3       38.32       85.20     24.41 o 
   9   2   3       44.01       -7.62     37.94 o 
  10   2   3       83.10       10.46     50.02 o 
 -11   3   3       56.38       43.35     67.36 o 
 -10   3   3        0.16        2.80     56.47 o 
  -9   3   3      723.82      752.02     43.65 o 
  -8   3   3       18.01       69.98     18.36 o 
  -7   3   3       27.45       16.77     12.80 o 
  -6   3   3      285.59      308.05     17.89 o 
  -5   3   3      230.32      205.07     12.86 o 
  -4   3   3     1673.44     1711.47     44.13 o 
  -3   3   3     4995.83     4847.16     64.95 o 
  -2   3   3     9500.37     9009.03    139.63 o 
  -1   3   3        5.87       13.15      4.39 o 
   0   3   3      916.12      843.33     18.77 o 
   1   3   3       35.70       31.22      4.17 o 
   2   3   3     5433.32     5114.40     88.30 o 
   3   3   3     4330.50     4624.20     89.26 o 
   4   3   3        0.55        6.24     10.12 o 
   5   3   3      313.64      363.56     26.01 o 
   6   3   3      122.79      116.04     20.60 o 
   7   3   3       22.65       -2.10     28.83 o 
   8   3   3       10.32        9.01     14.56 o 
   9   3   3      101.83      147.76     52.70 o 
  10   3   3      150.76      123.12     60.11 o 
 -11   4   3       45.02      -53.88     53.88 o 
 -10   4   3      132.70       51.43     45.53 o 
  -9   4   3        0.31      -18.74     26.14 o 
  -8   4   3      655.37      684.87     37.20 o 
  -7   4   3      467.47      470.99     23.30 o 
  -6   4   3      571.93      581.41     22.27 o 
  -5   4   3     1069.06     1080.83     30.42 o 
  -4   4   3     2963.08     3240.51     48.74 o 
  -3   4   3       26.24       36.73      9.66 o 
  -2   4   3    11455.12    10861.79    246.53 o 
  -1   4   3    39388.49    35951.00    491.97 o 
   0   4   3      278.41      221.17      7.66 o 
   1   4   3      507.27      497.62     16.44 o 
   2   4   3      330.41      314.18     14.63 o 
   3   4   3     4244.67     4192.19     84.39 o 
   4   4   3     2164.55     2203.37     56.59 o 
   5   4   3      283.18       90.64     84.90 o 
   6   4   3      156.49      159.24     19.57 o 
   7   4   3      365.50      354.93     40.33 o 
   8   4   3      406.06      335.19     48.05 o 
   9   4   3       33.36       28.80     51.44 o 
  10   4   3       66.82       57.49     62.88 o 
 -11   5   3        0.24      -63.61     76.67 o 
 -10   5   3      112.21       68.48     53.00 o 
  -9   5   3      292.00      287.06     56.47 o 
  -8   5   3        0.33       25.56     48.32 o 
  -7   5   3       34.36       43.18     12.16 o 
  -6   5   3      221.52      210.10     22.82 o 
  -5   5   3      388.26      408.54     22.14 o 
  -4   5   3     6290.16     7028.86    109.89 o 
  -3   5   3      448.98      414.68     13.08 o 
  -2   5   3    26584.46    25550.36    386.45 o 
  -1   5   3      625.39      571.11     13.89 o 
   0   5   3     3812.70     3658.72     61.97 o 
   1   5   3     2737.20     2678.33     58.14 o 
   2   5   3       11.26       11.94      4.67 o 
   3   5   3      214.01      174.85     15.18 o 
   4   5   3      256.38      229.14     19.77 o 
   5   5   3      755.32      755.18     35.47 o 
   6   5   3       51.75       58.64     22.27 o 
   7   5   3        6.21       41.47     26.44 o 
   8   5   3       28.15       81.41     88.03 o 
   9   5   3       26.31       24.73     47.99 o 
  10   5   3        5.14       -8.86     76.06 o 
 -10   6   3      105.65       47.49     51.94 o 
  -9   6   3       70.89       42.70     39.66 o 
  -8   6   3      872.82      827.61     55.65 o 
  -7   6   3      111.54      129.53     20.78 o 
  -6   6   3        5.59      -12.96     12.96 o 
  -5   6   3      616.94      655.34     23.22 o 
  -4   6   3     5886.10     6410.58    143.02 o 
  -3   6   3     3284.57     3514.37     97.65 o 
  -2   6   3    34959.62    33822.78    504.05 o 
  -1   6   3      237.42      215.02      9.90 o 
   0   6   3      767.40      753.73     17.94 o 
   1   6   3     6830.22     6660.88    126.25 o 
   2   6   3      166.54      167.14      9.50 o 
   3   6   3     1042.75     1016.76     33.48 o 
   4   6   3       19.54       13.30     13.73 o 
   5   6   3      650.40      585.89     31.26 o 
   6   6   3      446.71      404.53     31.07 o 
   7   6   3       30.30       45.50     27.29 o 
   8   6   3      249.56      247.89     79.57 o 
   9   6   3        8.94       -0.82     91.66 o 
  10   6   3        0.08        5.12     83.92 o 
 -10   7   3       27.89       77.19     49.93 o 
  -9   7   3      158.64      -10.64     86.94 o 
  -8   7   3      741.20      647.03     62.41 o 
  -7   7   3       27.78       34.89     19.33 o 
  -6   7   3      222.68      208.16     20.27 o 
  -5   7   3     1196.52     1165.17     41.54 o 
  -4   7   3     1442.51     1409.63     35.03 o 
  -3   7   3     1997.07     2112.29     39.34 o 
  -2   7   3    11462.75    11785.50    188.29 o 
  -1   7   3       91.62       74.77      6.80 o 
   0   7   3     5610.62     5438.43    104.15 o 
   1   7   3     1141.00     1128.96     26.28 o 
   2   7   3     6026.69     6063.02    121.62 o 
   3   7   3     1175.04     1148.61     33.57 o 
   4   7   3      340.39      343.93     31.98 o 
   5   7   3     1778.72     1724.98     57.45 o 
   6   7   3      390.22      332.53     43.56 o 
   7   7   3      558.93      581.93     59.07 o 
   8   7   3        0.34       20.81     46.06 o 
   9   7   3       25.31      -44.27     60.06 o 
  10   7   3       12.63       54.72    109.92 o 
 -10   8   3      106.15       34.36     47.40 o 
  -9   8   3        6.36       68.54     53.45 o 
  -8   8   3      181.51      142.21     40.96 o 
  -7   8   3      196.04      153.46     25.68 o 
  -6   8   3      235.51      252.54     24.63 o 
  -5   8   3       47.36       45.94     12.32 o 
  -4   8   3      237.51      236.93     16.07 o 
  -3   8   3        2.51       -3.45      6.43 o 
  -2   8   3     3923.35     4184.88    115.14 o 
  -1   8   3      146.02      156.83     11.02 o 
   0   8   3       35.24       20.90      7.85 o 
   1   8   3       14.42       17.65     10.23 o 
   2   8   3      126.47      139.16     16.90 o 
   3   8   3      763.35      762.69     26.90 o 
   4   8   3     1458.01     1451.97     46.50 o 
   5   8   3     1441.60     1606.12     59.05 o 
   6   8   3      178.09      162.07     35.05 o 
   7   8   3       55.16       70.62     22.63 o 
   8   8   3        1.00       42.43     53.33 o 
   9   8   3       81.44       63.64     50.78 o 
  10   8   3       74.56      -23.46     81.02 o 
 -10   9   3       87.12      128.28     63.80 o 
  -9   9   3      271.23      220.02     53.01 o 
  -8   9   3       39.63       10.21     32.56 o 
  -7   9   3      503.63      537.46     39.76 o 
  -6   9   3       33.84       32.54     17.74 o 
  -5   9   3      232.33      241.83     17.93 o 
  -4   9   3      865.40      683.56     25.59 o 
  -3   9   3     1379.06     1376.46     39.51 o 
  -2   9   3     2518.73     2668.65     56.89 o 
  -1   9   3      359.39      252.70     13.18 o 
   0   9   3    17306.14    17769.47    283.10 o 
   1   9   3     1512.29     1585.51     40.27 o 
   2   9   3      684.56      826.87     30.18 o 
   3   9   3       16.51       19.64     13.18 o 
   4   9   3      602.88      577.41     32.52 o 
   5   9   3      458.67      465.47     51.91 o 
   6   9   3        6.47       21.38     14.74 o 
   7   9   3      606.92      596.32     65.80 o 
   8   9   3      785.43      935.23     80.02 o 
   9   9   3      205.04      103.24     51.77 o 
 -10  10   3      234.48      228.28     70.50 o 
  -9  10   3      114.48       93.07     45.52 o 
  -8  10   3      262.04      336.68     52.35 o 
  -7  10   3       91.56      112.34     30.04 o 
  -6  10   3      100.07      116.36     15.78 o 
  -5  10   3        7.02        5.24     12.79 o 
  -4  10   3       32.61       26.86     11.11 o 
  -3  10   3     1651.60     1787.56     38.02 o 
  -2  10   3     1502.05     1563.07     58.21 o 
  -1  10   3      282.81      330.06     21.60 o 
   0  10   3     1518.19     1403.06     38.88 o 
   1  10   3        2.42       19.04      9.13 o 
   2  10   3     2547.25     2714.31     67.18 o 
   3  10   3        2.70      -12.55     12.55 o 
   4  10   3       20.13        0.71     17.34 o 
   5  10   3      548.49      523.71     26.24 o 
   6  10   3      264.72      278.41     25.69 o 
   7  10   3      301.05      282.29     33.14 o 
   8  10   3      113.84      139.23     52.00 o 
   9  10   3        7.98       17.02     47.33 o 
 -10  11   3       23.25       15.96     74.85 o 
  -9  11   3      157.24       74.78     83.44 o 
  -8  11   3       11.33      -33.41     33.41 o 
  -7  11   3      163.81      155.07     34.19 o 
  -6  11   3     1018.11     1009.31     46.81 o 
  -5  11   3     1601.59     1471.41     45.86 o 
  -4  11   3       66.31       28.56     17.29 o 
  -3  11   3     2096.57     2278.46     46.51 o 
  -2  11   3     2138.26     2359.08     53.24 o 
  -1  11   3     1473.48     1666.01     37.15 o 
   0  11   3      334.84      345.40     15.47 o 
   1  11   3      586.92      579.80     23.53 o 
   2  11   3     4432.79     4702.99    104.57 o 
   3  11   3      453.61      443.40     29.91 o 
   4  11   3        5.02        3.32     19.87 o 
   5  11   3     2374.78     2442.97     63.61 o 
   6  11   3      732.85      762.22     59.62 o 
   7  11   3     1010.77     1055.27     52.48 o 
   8  11   3       45.58       -7.12     41.68 o 
   9  11   3       30.46       26.78     51.00 o 
 -10  12   3       22.18      -26.60     71.59 o 
  -9  12   3       11.84       14.21     65.90 o 
  -8  12   3        0.36        5.03     36.02 o 
  -7  12   3       10.72       -0.76     31.53 o 
  -6  12   3       33.64       40.39     15.16 o 
  -5  12   3      916.08      917.69     35.87 o 
  -4  12   3        0.21        7.63     17.80 o 
  -3  12   3        1.76       -2.59      7.78 o 
  -2  12   3      111.05       91.06     12.22 o 
  -1  12   3      491.88      573.47     24.89 o 
   0  12   3     1434.63     1429.29     36.62 o 
   1  12   3        2.92        7.74     14.25 o 
   2  12   3      174.93      171.25     18.38 o 
   3  12   3     1382.70     1402.78     54.37 o 
   4  12   3      392.34      379.45     12.41 o 
   5  12   3     1913.79     1976.49     71.99 o 
   6  12   3       14.27       44.75     32.17 o 
   7  12   3       74.88        2.02     41.13 o 
   8  12   3      190.27      209.77     54.80 o 
   9  12   3        0.34        1.06     61.33 o 
  -9  13   3      196.28      185.34     56.15 o 
  -8  13   3        4.86        8.27     38.33 o 
  -7  13   3       66.17       29.08     33.51 o 
  -6  13   3       27.68       31.25     17.65 o 
  -5  13   3      414.77      371.36     23.26 o 
  -4  13   3      288.27      265.28     21.35 o 
  -3  13   3      176.32      189.22     18.81 o 
  -2  13   3      125.97      103.58     14.33 o 
  -1  13   3      255.59      305.83     19.72 o 
   0  13   3      119.62      115.98     12.56 o 
   1  13   3        8.02        9.22     13.70 o 
   2  13   3      298.19      312.95     24.13 o 
   3  13   3     6887.93     7572.80    167.93 o 
   4  13   3       32.72       12.89     20.05 o 
   5  13   3       45.95      -19.91     53.09 o 
   6  13   3       57.21       52.35     67.60 o 
   7  13   3        4.67      -40.02     40.02 o 
   8  13   3      226.31      153.53     50.06 o 
   9  13   3      113.30       23.46     67.96 o 
  -9  14   3        6.50       25.86     51.06 o 
  -8  14   3        5.60      -39.72    111.73 o 
  -7  14   3       10.27      -15.21     41.96 o 
  -6  14   3       65.29       16.91     23.54 o 
  -5  14   3      287.13      250.01     45.40 o 
  -4  14   3      201.85      191.38     28.19 o 
  -3  14   3      470.17      481.14     21.55 o 
  -2  14   3       57.27       44.91     12.94 o 
  -1  14   3      603.09      595.70     27.40 o 
   0  14   3       24.82        1.60     12.49 o 
   1  14   3        0.71       17.86     16.23 o 
   2  14   3       11.98       15.15     13.36 o 
   3  14   3     2425.01     2648.78     75.68 o 
   4  14   3       40.69       41.67     21.76 o 
   5  14   3      142.91      133.62     32.33 o 
   6  14   3      125.41      123.54     41.45 o 
   7  14   3      301.49      489.29     63.96 o 
   8  14   3        0.24      -27.54     45.25 o 
  -9  15   3        1.36      -21.31     52.48 o 
  -8  15   3      276.77      214.81     57.79 o 
  -7  15   3      191.42      161.71     27.33 o 
  -6  15   3      590.55      590.90     43.11 o 
  -5  15   3       11.29       11.81     17.68 o 
  -4  15   3       51.50       86.09     19.19 o 
  -3  15   3       27.31       31.92      9.49 o 
  -2  15   3        3.02       12.67     14.97 o 
  -1  15   3      496.96      555.51     36.38 o 
   0  15   3       12.63        7.67      9.81 o 
   1  15   3      237.87      237.94     21.93 o 
   2  15   3     2029.23     2327.03    178.98 o 
   3  15   3       96.53      106.25     22.21 o 
   4  15   3      106.65       61.03     25.32 o 
   5  15   3      124.38      111.09     30.62 o 
   6  15   3        6.26       24.65     34.03 o 
   7  15   3       28.69       59.22     44.63 o 
   8  15   3        0.08       76.24     52.07 o 
  -9  16   3       11.23     -111.73    111.73 o 
  -8  16   3        3.98        0.00     58.77 o 
  -7  16   3       19.57       30.84     40.10 o 
  -6  16   3      267.77      218.61     29.40 o 
  -5  16   3       13.90       17.39     19.88 o 
  -4  16   3        3.40      -18.16     18.16 o 
  -3  16   3      155.92      155.39     18.06 o 
  -2  16   3       53.97       57.79     13.57 o 
  -1  16   3      132.38      120.76     15.35 o 
   0  16   3       28.13       14.14     18.85 o 
   1  16   3      849.12      900.60     51.92 o 
   2  16   3       11.68        7.47     24.16 o 
   3  16   3      133.06      121.04     41.58 o 
   4  16   3       94.72      123.31     36.55 o 
   5  16   3      142.18       72.68     42.57 o 
   6  16   3        0.71       19.67     38.34 o 
   7  16   3       29.87       15.96     43.72 o 
   8  16   3      292.83      257.92     73.90 o 
  -8  17   3       13.61       31.02     69.17 o 
  -7  17   3      108.92       75.60     49.52 o 
  -6  17   3      258.36      238.37     44.04 o 
  -5  17   3       40.48       14.35     18.43 o 
  -4  17   3      855.29      837.46     48.27 o 
  -3  17   3      294.30      278.85     17.62 o 
  -2  17   3      964.35      970.78     36.36 o 
  -1  17   3       50.51       36.11     14.69 o 
   0  17   3       21.05       20.86     18.74 o 
   1  17   3      425.34      524.65     43.32 o 
   2  17   3       16.17        2.56     19.58 o 
   3  17   3      591.94      597.69     40.42 o 
   4  17   3      531.38      585.72     84.13 o 
   5  17   3      111.50      117.83     41.91 o 
   6  17   3       11.45      -45.14     45.14 o 
   7  17   3        2.23      -42.29     42.29 o 
  -8  18   3       39.16       15.51     54.09 o 
  -7  18   3      102.74      200.99     56.75 o 
  -6  18   3       22.40       -3.30     20.75 o 
  -5  18   3      155.07       69.09     38.39 o 
  -4  18   3        1.26      -24.00     24.14 o 
  -3  18   3      142.32      129.79     19.39 o 
  -2  18   3        0.03        1.11     19.20 o 
  -1  18   3      106.99      107.42     18.20 o 
   0  18   3        0.40       11.33     22.07 o 
   1  18   3       61.98        6.61     27.33 o 
   2  18   3      206.88      191.59     38.49 o 
   3  18   3       16.57       18.11     23.41 o 
   4  18   3       24.79       -5.25     88.64 o 
   5  18   3       78.63      -29.02     43.25 o 
   6  18   3      173.21       89.83     45.54 o 
   7  18   3       10.27       54.98     58.33 o 
  -7  19   3       12.18      110.30     59.12 o 
  -6  19   3        1.26      -38.88     47.85 o 
  -5  19   3       46.82       78.04     40.03 o 
  -4  19   3      214.34      209.09     43.31 o 
  -3  19   3        8.92       15.37     23.01 o 
  -2  19   3        0.22        3.65     23.21 o 
  -1  19   3      548.55      549.34     36.01 o 
   0  19   3      169.72      139.67     32.61 o 
   1  19   3       62.31       84.44     29.05 o 
   2  19   3     1017.81     1130.87     56.10 o 
   3  19   3      180.37       88.54     40.25 o 
   4  19   3      513.07      526.59     86.46 o 
   5  19   3        0.16      -20.53     49.22 o 
   6  19   3      181.96      230.99     61.19 o 
   7  19   3       60.74      -34.46     59.82 o 
  -7  20   3        6.83      -24.85     47.27 o 
  -6  20   3      119.48      101.10     54.20 o 
  -5  20   3      664.10      660.01    101.82 o 
  -4  20   3      553.20      429.93     63.73 o 
  -3  20   3        6.01        1.91     22.24 o 
  -2  20   3        1.08      -28.63     37.37 o 
  -1  20   3        0.01       -2.37     15.40 o 
   0  20   3        8.11       -4.27     28.83 o 
   1  20   3     1029.95     1111.87     62.65 o 
   2  20   3       14.28       30.92     27.79 o 
   3  20   3       59.67       32.40     34.69 o 
   4  20   3       21.02       31.19     45.59 o 
   5  20   3       92.57       24.97     46.15 o 
   6  20   3       38.96       15.45     53.33 o 
  -6  21   3        4.16      -32.04     49.47 o 
  -5  21   3      103.34       82.70     47.18 o 
  -4  21   3       33.93       42.25     62.16 o 
  -3  21   3        0.64        1.35     30.63 o 
  -2  21   3      137.24       67.86     81.50 o 
  -1  21   3       10.44       -1.55     26.42 o 
   0  21   3        1.91       12.73     38.78 o 
   1  21   3       54.17       89.91     43.96 o 
   2  21   3       43.58       36.40     37.19 o 
   3  21   3      230.52      128.97    110.04 o 
   4  21   3      254.89      283.84     60.79 o 
   5  21   3      577.55      673.46     87.63 o 
   6  21   3        0.00      -47.41     48.21 o 
  -6  22   3       37.81        9.27     50.87 o 
  -5  22   3      157.96      199.17     54.23 o 
  -4  22   3       33.56      -43.25     50.70 o 
  -3  22   3      114.85      171.10     54.55 o 
  -2  22   3      159.20      119.82     83.68 o 
  -1  22   3       35.64       68.74     45.38 o 
   0  22   3       14.61       49.85     38.13 o 
   1  22   3      442.89      503.76     60.46 o 
   2  22   3      382.78      379.27     65.35 o 
   3  22   3       92.88      116.38     52.74 o 
   4  22   3       55.77      -34.47     54.05 o 
   5  22   3      134.03      183.57     84.89 o 
  -5  23   3       21.64       14.91     52.09 o 
  -4  23   3        6.28      -17.55     46.32 o 
  -3  23   3       94.34       39.60     84.53 o 
  -2  23   3       13.31      -45.14     45.14 o 
  -1  23   3       10.08      -43.19     43.19 o 
   0  23   3        0.39        7.68     40.03 o 
   1  23   3      100.87      169.00     57.59 o 
   2  23   3        7.54       37.13     42.94 o 
   3  23   3       79.56      -27.77     50.08 o 
   4  23   3       27.86      -28.11     56.16 o 
  -4  24   3       11.57      109.27     63.09 o 
  -3  24   3      213.03      278.48     92.27 o 
  -2  24   3       69.37       51.90     50.65 o 
  -1  24   3        8.24      -46.00     46.00 o 
   0  24   3       11.84       51.41     58.04 o 
   1  24   3      786.59      936.79    111.37 o 
   2  24   3       13.52        0.35     43.80 o 
   3  24   3       27.65       23.38     48.12 o 
   4  24   3       12.85       -4.77     56.28 o 
  -3  25   3      116.71       77.48     76.42 o 
  -2  25   3      300.90      355.02     69.16 o 
  -1  25   3       44.64       17.00     47.96 o 
   0  25   3      241.16      326.22     73.64 o 
   1  25   3      124.51       38.51    105.08 o 
   2  25   3      290.52      429.58     73.32 o 
   3  25   3      113.27      159.67     68.42 o 
  -2  26   3        3.37      -58.04     99.40 o 
  -1  26   3       20.75       23.24     72.19 o 
   0  26   3        1.67      -39.41     49.96 o 
   1  26   3       18.96       -4.37     47.39 o 
 -11   0   4      166.26      215.97     92.14 o 
 -10   0   4      158.89      136.89     68.44 o 
  -9   0   4       90.38       59.26     55.63 o 
  -8   0   4        0.88       18.98     21.51 o 
  -7   0   4     1175.60     1200.69     48.58 o 
  -6   0   4        3.76       13.11     13.05 o 
  -5   0   4      485.89      515.82     24.40 o 
  -4   0   4     1166.09     1205.09     32.50 o 
  -3   0   4      169.34      156.65      9.74 o 
  -2   0   4     4044.71     3774.64     65.91 o 
  -1   0   4     1675.22     1542.15     37.21 o 
   0   0   4    20413.87    18072.14    643.40 o 
   1   0   4    18845.60    17367.40    429.92 o 
   2   0   4      479.20      421.15     28.18 o 
   3   0   4     1091.54     1137.14     49.07 o 
   4   0   4     1221.82     1245.23     53.78 o 
   5   0   4      794.73      806.26     52.82 o 
   6   0   4      100.05       88.69     29.44 o 
   7   0   4      120.26       94.45     33.96 o 
   8   0   4       71.44       81.02     54.90 o 
   9   0   4       60.22      209.20     70.62 o 
  10   0   4      277.33      507.64    107.38 o 
 -11   1   4       99.12       46.93     52.52 o 
 -10   1   4        5.32       30.43     52.60 o 
  -9   1   4       73.79       63.59     28.05 o 
  -8   1   4      183.18      217.99     19.45 o 
  -7   1   4       64.15       18.39     11.25 o 
  -6   1   4        6.75       -2.93      8.61 o 
  -5   1   4      636.66      644.30     18.86 o 
  -4   1   4       77.84       45.90      7.35 o 
  -3   1   4     1058.07     1020.36     20.08 o 
  -2   1   4     7424.78     7111.36     92.17 o 
  -1   1   4     5440.60     4951.81     90.47 o 
   0   1   4    12501.66    11412.26    158.31 o 
   1   1   4    18529.19    17094.25    576.49 o 
   2   1   4       17.83       10.77      6.35 o 
   3   1   4     1502.26     1551.58     41.30 o 
   4   1   4      673.25      765.77     37.74 o 
   5   1   4      568.46      618.42     31.35 o 
   6   1   4      215.57      243.46     27.22 o 
   7   1   4      807.90      909.41     65.10 o 
   8   1   4        2.41      -29.11     52.24 o 
   9   1   4       14.23       -7.86     40.70 o 
  10   1   4        9.28        8.98     49.62 o 
 -11   2   4       10.64       30.33     69.77 o 
 -10   2   4       18.53       -4.97     49.47 o 
  -9   2   4      213.03      214.70     28.13 o 
  -8   2   4       59.52       68.72     16.49 o 
  -7   2   4      320.60      326.48     18.75 o 
  -6   2   4      359.09      400.91     17.25 o 
  -5   2   4        3.02       17.32      8.31 o 
  -4   2   4      926.91      911.10     22.10 o 
  -3   2   4     1785.51     1716.23     26.79 o 
  -2   2   4    44085.40    39825.16    553.46 o 
  -1   2   4    20002.37    18278.22    453.52 o 
   0   2   4     3901.90     3560.10     55.02 o 
   1   2   4       80.53       79.18      6.03 o 
   2   2   4       11.75       22.09      8.29 o 
   3   2   4     3206.66     3558.36     77.09 o 
   4   2   4     8074.36     9172.78    182.07 o 
   5   2   4       52.60       63.51     18.14 o 
   6   2   4        3.82        5.22     18.26 o 
   7   2   4       21.78        0.32     19.78 o 
   8   2   4        1.64       15.70     20.85 o 
   9   2   4      103.64       32.40     40.18 o 
  10   2   4       79.79       89.62     58.30 o 
 -11   3   4        0.04      -45.87     52.04 o 
 -10   3   4       70.44       72.62     53.46 o 
  -9   3   4      647.09      744.68     84.90 o 
  -8   3   4      698.21      791.64     38.54 o 
  -7   3   4     1441.11     1522.74     40.61 o 
  -6   3   4      523.95      466.66     19.99 o 
  -5   3   4      182.01      142.04     12.97 o 
  -4   3   4     4561.42     4731.91     83.79 o 
  -3   3   4      613.15      546.96     13.77 o 
  -2   3   4      859.46      767.81     17.35 o 
  -1   3   4    17679.00    16692.47    234.91 o 
   0   3   4     3122.70     2942.30     55.24 o 
   1   3   4     5217.76     4839.55     73.32 o 
   2   3   4        0.50        1.38      6.85 o 
   3   3   4     3028.42     3255.47     93.05 o 
   4   3   4     3025.25     3144.28     70.98 o 
   5   3   4        0.17       27.25     14.07 o 
   6   3   4        7.99       15.56     17.23 o 
   7   3   4      335.46      346.63     44.92 o 
   8   3   4       26.38       20.77     12.54 o 
   9   3   4       40.10       34.15     48.33 o 
  10   3   4       22.99       18.09     95.53 o 
 -11   4   4        5.23      -20.67    113.43 o 
 -10   4   4       50.43      125.53     49.30 o 
  -9   4   4      169.26      151.69     28.06 o 
  -8   4   4      232.03      217.14     23.99 o 
  -7   4   4       11.12       11.66     12.47 o 
  -6   4   4       18.66        6.26      9.57 o 
  -5   4   4       40.82       18.16      8.67 o 
  -4   4   4     5449.20     5834.17     79.11 o 
  -3   4   4     1461.08     1462.04     27.39 o 
  -2   4   4      802.82      775.60     17.96 o 
  -1   4   4     2002.98     1919.05     54.08 o 
   0   4   4      631.08      587.21     12.52 o 
   1   4   4    37320.34    35719.05    527.08 o 
   2   4   4     1824.93     1799.68     42.80 o 
   3   4   4        5.33       -1.35     10.79 o 
   4   4   4      135.56      118.65     34.92 o 
   5   4   4      121.68       83.42     23.88 o 
   6   4   4      384.17      344.40     30.02 o 
   7   4   4       13.47        6.02     29.69 o 
   8   4   4      299.63      297.52     48.05 o 
   9   4   4       30.75       11.71     59.17 o 
  10   4   4       53.49        9.79     58.89 o 
 -11   5   4        2.63       78.42     56.74 o 
 -10   5   4        0.91      -38.63     42.32 o 
  -9   5   4      643.64      676.25     70.71 o 
  -8   5   4     3935.02     4459.07    159.62 o 
  -7   5   4      633.97      634.69     26.93 o 
  -6   5   4       44.18       28.21     12.27 o 
  -5   5   4      154.49      136.53     28.14 o 
  -4   5   4     6129.82     6728.40     97.34 o 
  -3   5   4      235.92      227.71     12.80 o 
  -2   5   4        6.86       -4.62      7.59 o 
  -1   5   4       72.31       85.82      6.11 o 
   0   5   4      423.47      411.43     13.86 o 
   1   5   4     4421.38     4221.53     72.41 o 
   2   5   4       66.94       66.42      9.25 o 
   3   5   4      786.02      799.77     27.56 o 
   4   5   4      997.24      942.31     33.51 o 
   5   5   4      345.31      322.88     32.32 o 
   6   5   4       84.93       98.75     22.49 o 
   7   5   4     1121.65     1175.58    107.78 o 
   8   5   4        3.23      -11.66     35.14 o 
   9   5   4       53.04       58.67     57.44 o 
  10   5   4       87.75       36.14     52.74 o 
 -10   6   4      107.31      127.70     55.83 o 
  -9   6   4      332.23      327.03     61.55 o 
  -8   6   4      552.58      650.70     92.63 o 
  -7   6   4      887.74      908.53     44.76 o 
  -6   6   4     1152.03     1142.49     39.79 o 
  -5   6   4      742.82      756.92     35.14 o 
  -4   6   4     3208.76     3444.95     56.68 o 
  -3   6   4     3607.54     3782.67     68.65 o 
  -2   6   4      121.34      130.61      9.66 o 
  -1   6   4       17.91       23.88      5.66 o 
   0   6   4      237.28      203.16      9.21 o 
   1   6   4      125.14      111.08      9.70 o 
   2   6   4      519.88      470.67     15.33 o 
   3   6   4     5945.27     6851.71    130.04 o 
   4   6   4      879.98      843.03     42.34 o 
   5   6   4       45.00       67.35     22.34 o 
   6   6   4       49.13       35.50     20.00 o 
   7   6   4      236.52      237.19     35.99 o 
   8   6   4       32.21       70.32     42.20 o 
   9   6   4        3.00      -23.22     56.23 o 
  10   6   4       18.90      -32.80     82.35 o 
 -10   7   4       81.47       29.02     71.59 o 
  -9   7   4       19.90      -27.06     34.80 o 
  -8   7   4        0.78       -2.46     33.39 o 
  -7   7   4      378.90      339.39     28.08 o 
  -6   7   4      353.98      340.83     23.81 o 
  -5   7   4       14.18        0.95     10.31 o 
  -4   7   4       11.93        9.96      9.06 o 
  -3   7   4      581.40      611.28     28.60 o 
  -2   7   4       76.21       73.52      8.26 o 
  -1   7   4     4921.54     4546.97     79.13 o 
   0   7   4       68.06       64.41      6.85 o 
   1   7   4     7333.30     7771.79    145.71 o 
   2   7   4      336.92      434.46     24.12 o 
   3   7   4      203.95      280.81     25.90 o 
   4   7   4       80.94       87.86     18.54 o 
   5   7   4      869.42      838.57     38.29 o 
   6   7   4      825.88      966.15     48.65 o 
   7   7   4      139.79       83.69     36.94 o 
   8   7   4      229.21      309.54     81.02 o 
   9   7   4        4.74      -52.85     52.85 o 
 -10   8   4        3.92      -58.29     58.29 o 
  -9   8   4       20.73        6.86     46.08 o 
  -8   8   4        7.60       20.47     38.42 o 
  -7   8   4      325.70      308.85     27.75 o 
  -6   8   4        4.71       21.69     16.31 o 
  -5   8   4       22.14       14.01     11.17 o 
  -4   8   4     5259.65     5741.01     99.34 o 
  -3   8   4      395.02      436.59     31.28 o 
  -2   8   4      274.45      258.14     13.71 o 
  -1   8   4      404.66      425.11     15.01 o 
   0   8   4     3157.49     3547.28     61.63 o 
   1   8   4      325.51      280.23     13.34 o 
   2   8   4       47.72       50.09     11.06 o 
   3   8   4        0.36       -6.88     11.16 o 
   4   8   4     1292.08     1350.71     44.32 o 
   5   8   4      867.61      886.69     41.80 o 
   6   8   4       18.99       11.01     22.19 o 
   7   8   4       85.31       37.29     45.85 o 
   8   8   4      113.34      104.02     45.47 o 
   9   8   4      247.85      156.62     55.47 o 
 -10   9   4        5.72       42.14     51.17 o 
  -9   9   4       20.19       29.07     56.47 o 
  -8   9   4       74.71       66.42     38.94 o 
  -7   9   4      104.16      105.44     23.62 o 
  -6   9   4      290.62      281.01     23.79 o 
  -5   9   4        1.32       11.30     10.89 o 
  -4   9   4      499.69      609.59     32.27 o 
  -3   9   4        2.21        4.99      9.65 o 
  -2   9   4       48.54       49.58      9.13 o 
  -1   9   4     2275.69     2341.83     49.67 o 
   0   9   4      681.16      697.84     21.40 o 
   1   9   4       17.37       11.21      7.92 o 
   2   9   4       88.38       81.29     14.08 o 
   3   9   4       41.99       32.50      5.11 o 
   4   9   4      110.72       96.90     21.13 o 
   5   9   4      423.32      452.94     34.79 o 
   6   9   4       37.17       13.36     33.28 o 
   7   9   4      206.08      227.12     31.90 o 
   8   9   4       67.26       55.85     47.38 o 
   9   9   4       14.03      -52.24     59.98 o 
 -10  10   4        0.17      -54.72     57.24 o 
  -9  10   4       16.47       -6.41     61.91 o 
  -8  10   4      212.36      139.46     48.05 o 
  -7  10   4      190.94      150.07     31.66 o 
  -6  10   4      667.45      717.85     31.10 o 
  -5  10   4      846.49      867.63     44.81 o 
  -4  10   4      735.40      792.65     31.91 o 
  -3  10   4     3036.73     3217.24     68.31 o 
  -2  10   4     2237.47     2403.83     55.21 o 
  -1  10   4      477.13      456.29     16.78 o 
   0  10   4      301.74      293.38     16.10 o 
   1  10   4      472.59      495.83     24.97 o 
   2  10   4      129.83      122.16     19.23 o 
   3  10   4     2859.70     3082.27     64.94 o 
   4  10   4      536.47      549.71     33.09 o 
   5  10   4       36.45       39.12     21.96 o 
   6  10   4      100.73       97.85     22.44 o 
   7  10   4       32.86       28.58     42.24 o 
   8  10   4      283.08      234.34     54.47 o 
   9  10   4       22.01        5.06     47.76 o 
 -10  11   4      120.93      135.61     62.41 o 
  -9  11   4      268.59      189.28     80.17 o 
  -8  11   4        6.95       14.82     38.21 o 
  -7  11   4       66.98       39.37     32.30 o 
  -6  11   4      648.57      655.59     29.49 o 
  -5  11   4      564.73      559.61     25.54 o 
  -4  11   4        0.14        6.13      8.07 o 
  -3  11   4        1.48        5.64     11.56 o 
  -2  11   4       84.33       85.75     11.57 o 
  -1  11   4     5268.49     5917.15     95.61 o 
   0  11   4      609.17      546.84     23.92 o 
   1  11   4      425.21      472.92     24.82 o 
   2  11   4      184.07      167.66     16.09 o 
   3  11   4      937.26      977.91     38.81 o 
   4  11   4        3.17        4.29      6.74 o 
   5  11   4        0.65      -12.57     12.57 o 
   6  11   4      483.43      443.60     42.99 o 
   7  11   4      297.32      428.49     76.55 o 
   8  11   4       37.23        3.55     41.71 o 
   9  11   4      142.67      101.33     59.16 o 
 -10  12   4      103.12      -34.58     82.23 o 
  -9  12   4       58.65       18.43     48.48 o 
  -8  12   4       10.05      -12.21     85.86 o 
  -7  12   4       37.80       85.68     37.36 o 
  -6  12   4       14.07        4.76     14.53 o 
  -5  12   4       10.12       11.36     12.16 o 
  -4  12   4     2218.34     2563.36     55.59 o 
  -3  12   4     1798.62     1872.00     48.10 o 
  -2  12   4        3.03       14.53      9.48 o 
  -1  12   4      135.58      112.38     18.97 o 
   0  12   4     1707.08     1782.27     50.68 o 
   1  12   4       14.32       -4.47     19.13 o 
   2  12   4     1717.07     1765.81     52.13 o 
   3  12   4     1483.81     1410.05     50.05 o 
   4  12   4       79.64       62.33     24.94 o 
   5  12   4      663.11      686.57     28.24 o 
   6  12   4       46.04       30.72     22.00 o 
   7  12   4      274.18      214.17     48.96 o 
   8  12   4       87.11      136.39     50.86 o 
   9  12   4      268.22      253.66    166.88 o 
  -9  13   4      242.71      106.32     60.59 o 
  -8  13   4      485.22      408.92    110.77 o 
  -7  13   4       33.06        5.63     32.31 o 
  -6  13   4       76.30       42.88     16.27 o 
  -5  13   4      256.01      288.16     21.92 o 
  -4  13   4      902.71      972.85     31.23 o 
  -3  13   4       17.23        4.61     12.50 o 
  -2  13   4       23.18       31.17     12.48 o 
  -1  13   4     1171.52     1157.14     33.79 o 
   0  13   4      506.45      512.06     26.81 o 
   1  13   4      690.62      721.37     31.83 o 
   2  13   4      135.95      110.12     26.74 o 
   3  13   4     1557.69     1773.64     57.86 o 
   4  13   4      150.10      116.57     23.95 o 
   5  13   4     1479.67     1459.36     66.89 o 
   6  13   4      194.79      128.29     64.82 o 
   7  13   4       14.60       -2.23     34.75 o 
   8  13   4        0.60      -20.75     53.75 o 
  -9  14   4      272.05      191.47     63.12 o 
  -8  14   4       22.89       20.89     51.54 o 
  -7  14   4      150.36      119.70     23.17 o 
  -6  14   4     1267.57     1226.19     64.65 o 
  -5  14   4       40.07       67.85     16.88 o 
  -4  14   4      255.99      283.67     19.16 o 
  -3  14   4       27.58       24.05     15.38 o 
  -2  14   4      837.48      892.07     34.14 o 
  -1  14   4       19.88        6.93     14.55 o 
   0  14   4       68.14       65.76     18.80 o 
   1  14   4      691.58      671.80     32.19 o 
   2  14   4      293.40      275.78     28.14 o 
   3  14   4     1990.92     2068.16     68.38 o 
   4  14   4       10.01       -4.69     17.14 o 
   5  14   4      882.04     1002.68     62.93 o 
   6  14   4       66.54       97.83     39.96 o 
   7  14   4        4.37       -2.56     39.07 o 
   8  14   4      301.91      256.91     61.72 o 
  -9  15   4       40.16       76.20     54.91 o 
  -8  15   4      300.62      331.56     67.64 o 
  -7  15   4       31.58       40.10     21.53 o 
  -6  15   4      696.63      628.83     43.40 o 
  -5  15   4       22.73        2.21     22.85 o 
  -4  15   4        3.56        3.47     10.55 o 
  -3  15   4      312.23      319.24     22.97 o 
  -2  15   4       61.32       40.59     15.14 o 
  -1  15   4      422.32      439.24     22.82 o 
   0  15   4      518.79      554.91     32.52 o 
   1  15   4        5.48       -8.10     15.14 o 
   2  15   4      150.74      151.74     22.57 o 
   3  15   4     4902.60     5320.38    136.62 o 
   4  15   4       14.43       12.74     22.98 o 
   5  15   4      190.00      213.07     35.39 o 
   6  15   4       17.04      -76.65     77.03 o 
   7  15   4        0.44        4.11     56.47 o 
   8  15   4        1.11       -1.77     52.02 o 
  -9  16   4      120.06      199.77    119.96 o 
  -8  16   4        8.24      -23.85     68.93 o 
  -7  16   4        1.63       40.87     75.94 o 
  -6  16   4       25.53       18.52     21.65 o 
  -5  16   4      162.16      143.78     22.46 o 
  -4  16   4      596.30      546.19     34.21 o 
  -3  16   4        5.73      -16.20     16.20 o 
  -2  16   4      162.44      210.52     20.65 o 
  -1  16   4       10.38        4.39     12.75 o 
   0  16   4       33.07       14.63     22.38 o 
   1  16   4     1722.29     1849.27     58.29 o 
   2  16   4     1027.57     1071.39     48.60 o 
   3  16   4      171.01      215.79     30.81 o 
   4  16   4      264.25      274.86     76.70 o 
   5  16   4      274.33      304.28     99.64 o 
   6  16   4       66.48       73.40     41.63 o 
   7  16   4       10.69       36.46     69.65 o 
  -8  17   4       10.22      197.61     76.37 o 
  -7  17   4        5.61      -37.89     42.95 o 
  -6  17   4       29.33       25.34     28.12 o 
  -5  17   4       19.43        0.74     20.73 o 
  -4  17   4       96.65       50.56     14.95 o 
  -3  17   4      135.62      114.15     27.05 o 
  -2  17   4      548.81      568.86     31.61 o 
  -1  17   4     1063.34     1240.87     43.75 o 
   0  17   4      164.11      123.86     23.11 o 
   1  17   4      639.26      647.37     37.94 o 
   2  17   4        6.10      -10.91     21.21 o 
   3  17   4        5.75        7.64     26.84 o 
   4  17   4      140.75       51.59     48.19 o 
   5  17   4        1.02       27.44     52.00 o 
   6  17   4        4.84      -40.04     45.11 o 
   7  17   4        0.33        2.11     47.53 o 
  -8  18   4       86.86       76.14    116.09 o 
  -7  18   4      154.55      158.41     59.00 o 
  -6  18   4      720.60      738.47     74.03 o 
  -5  18   4      322.71      278.76     62.64 o 
  -4  18   4      434.51      371.12     39.42 o 
  -3  18   4      140.30      108.66     26.89 o 
  -2  18   4      982.61      929.54     46.73 o 
  -1  18   4      183.48      175.77     33.51 o 
   0  18   4       25.41       23.45     23.00 o 
   1  18   4      585.15      642.21     66.33 o 
   2  18   4        6.02       33.90     26.69 o 
   3  18   4     3932.94     4464.85    136.39 o 
   4  18   4      149.73      123.47     40.10 o 
   5  18   4      104.03       61.05     75.94 o 
   6  18   4        4.19       -4.18     55.63 o 
   7  18   4       12.79       43.25     52.51 o 
  -7  19   4        4.25       -5.33     50.60 o 
  -6  19   4       10.84       26.63     25.97 o 
  -5  19   4       22.21       24.82     60.58 o 
  -4  19   4       16.41      -16.40     34.46 o 
  -3  19   4       86.40       69.55     22.69 o 
  -2  19   4      262.01      267.69     29.03 o 
  -1  19   4      336.41      360.16     33.91 o 
   0  19   4       62.58        9.36     34.24 o 
   1  19   4      545.56      614.84     71.50 o 
   2  19   4      134.61      144.95     27.91 o 
   3  19   4      104.74      101.81     37.29 o 
   4  19   4       10.91       21.88     39.20 o 
   5  19   4       99.67       51.14     56.29 o 
   6  19   4       38.22       34.04     54.26 o 
  -7  20   4       24.87       30.14     59.91 o 
  -6  20   4        4.53      -44.21     44.21 o 
  -5  20   4      326.54      177.89     56.68 o 
  -4  20   4      300.79      262.20     48.14 o 
  -3  20   4       57.21       76.36     16.74 o 
  -2  20   4       13.86       20.34     22.40 o 
  -1  20   4        0.08       -0.99     26.43 o 
   0  20   4      146.93      142.47     31.28 o 
   1  20   4       88.02       19.85     78.60 o 
   2  20   4      250.46      389.66     41.56 o 
   3  20   4      104.92      199.58     47.55 o 
   4  20   4       53.02       92.02     46.26 o 
   5  20   4       22.78       33.78     52.60 o 
   6  20   4        4.95        1.71     47.48 o 
  -6  21   4       23.49        0.24     55.32 o 
  -5  21   4        3.87      -37.83     59.39 o 
  -4  21   4      125.33      152.84     50.00 o 
  -3  21   4      289.01      175.83     89.85 o 
  -2  21   4       99.42      105.55     32.82 o 
  -1  21   4       16.64       30.75     68.56 o 
   0  21   4       63.27       25.05     39.36 o 
   1  21   4       35.92      -42.41     42.41 o 
   2  21   4      534.01      486.43     84.89 o 
   3  21   4      145.80       62.78     82.83 o 
   4  21   4       11.90      -55.85     55.85 o 
   5  21   4        0.66       -2.19     52.00 o 
  -6  22   4       16.43       -6.04     76.37 o 
  -5  22   4       63.42       34.79     68.09 o 
  -4  22   4      160.78      142.23     41.09 o 
  -3  22   4       54.59      -27.83     40.69 o 
  -2  22   4      286.68      129.24     72.80 o 
  -1  22   4       39.78       47.34     37.44 o 
   0  22   4       93.26       51.93     44.20 o 
   1  22   4      249.18      184.69     54.89 o 
   2  22   4      738.76      843.78     84.03 o 
   3  22   4       41.60      -14.71     39.55 o 
   4  22   4       82.92       84.53     86.82 o 
   5  22   4       49.01      104.94     53.69 o 
  -5  23   4        2.54       72.36     63.58 o 
  -4  23   4       45.64      -19.82     43.87 o 
  -3  23   4      166.22      115.56     50.53 o 
  -2  23   4       17.78      -20.30     39.15 o 
  -1  23   4        2.34        1.45     41.57 o 
   0  23   4        0.29       48.39     51.87 o 
   1  23   4        0.48      -22.34     36.59 o 
   2  23   4       18.65       32.54     44.91 o 
   3  23   4        0.35       41.26     37.32 o 
   4  23   4       79.09        2.40    103.75 o 
  -4  24   4      281.60      201.50     65.42 o 
  -3  24   4        8.26       14.62     56.22 o 
  -2  24   4       48.73      -66.38     66.38 o 
  -1  24   4        3.16       11.47     48.08 o 
   0  24   4        0.01       -7.57     43.85 o 
   1  24   4      128.59      216.63     58.53 o 
   2  24   4      176.83      250.39     65.14 o 
   3  24   4        0.29      -49.33     49.33 o 
  -3  25   4      111.49       36.70     61.56 o 
  -2  25   4        9.61       17.11     49.04 o 
  -1  25   4       14.17      -34.80     81.38 o 
   0  25   4       47.18      -11.57     58.02 o 
   1  25   4      252.83      298.53     62.81 o 
   2  25   4        1.84      -28.67     46.86 o 
  -1  26   4        3.18       62.40     81.50 o 
 -11   1   5      832.95      844.29    202.43 o 
 -10   1   5       98.02      156.95     50.17 o 
  -9   1   5        0.02       11.40     30.52 o 
  -8   1   5     1077.27     1262.49     38.76 o 
  -7   1   5       39.98       16.58     12.29 o 
  -6   1   5     1315.86     1350.29     32.27 o 
  -5   1   5     1580.54     1575.70     31.60 o 
  -4   1   5      625.63      545.32     16.26 o 
  -3   1   5      170.77      167.53      9.00 o 
  -2   1   5     1104.58     1033.60     17.58 o 
  -1   1   5    14145.89    13031.71    260.16 o 
   0   1   5     6121.04     5619.15     87.42 o 
   1   1   5      245.78      227.82      8.49 o 
   2   1   5      648.70      636.78     21.01 o 
   3   1   5     1040.25     1031.82     32.39 o 
   4   1   5      510.43      573.04     27.02 o 
   5   1   5      308.31      306.05     24.51 o 
   6   1   5      777.30      877.14     39.19 o 
   7   1   5      932.39      891.61     57.32 o 
   8   1   5      210.05      208.43     47.01 o 
   9   1   5        0.01       27.09     83.44 o 
  10   1   5        0.34       11.78     51.64 o 
 -11   2   5       20.51        0.74     55.04 o 
 -10   2   5        0.79       36.44     49.40 o 
  -9   2   5       15.78        0.39     24.44 o 
  -8   2   5     1093.24     1297.20     48.83 o 
  -7   2   5       11.36        6.07     12.12 o 
  -6   2   5      701.61      709.01     22.62 o 
  -5   2   5     1168.29     1137.00     26.40 o 
  -4   2   5       20.61       36.71      6.70 o 
  -3   2   5       95.62       75.69      6.50 o 
  -2   2   5       10.64       -1.60      4.16 o 
  -1   2   5      527.22      529.64     11.04 o 
   0   2   5     2955.18     2940.90     49.61 o 
   1   2   5     4402.85     4012.96     90.24 o 
   2   2   5      572.69      581.46     17.71 o 
   3   2   5       91.64       73.05     16.27 o 
   4   2   5       42.27       22.62     11.28 o 
   5   2   5      532.73      532.68     33.86 o 
   6   2   5      133.08      144.97     23.54 o 
   7   2   5       49.31       54.94     27.75 o 
   8   2   5       67.67       70.74     25.28 o 
   9   2   5       49.86      118.39     48.88 o 
  10   2   5       19.18       37.81     55.49 o 
 -11   3   5       33.08      -13.96     59.37 o 
 -10   3   5      108.68       61.14     43.74 o 
  -9   3   5      238.97      211.45     32.35 o 
  -8   3   5      126.36      137.99     18.72 o 
  -7   3   5     1587.89     1768.63     44.14 o 
  -6   3   5      250.42      241.46     15.52 o 
  -5   3   5      647.46      652.72     23.43 o 
  -4   3   5     1774.75     1814.12     35.10 o 
  -3   3   5       17.88       25.07      5.74 o 
  -2   3   5     2110.81     2042.00     33.92 o 
  -1   3   5     3159.07     3091.72     49.23 o 
   0   3   5    18980.36    17975.86    251.73 o 
   1   3   5     3852.23     3705.02     60.36 o 
   2   3   5      107.64       96.03     13.30 o 
   3   3   5     7634.53     8137.21    221.43 o 
   4   3   5      287.96      280.79     24.54 o 
   5   3   5        1.69       -7.52     17.72 o 
   6   3   5       85.22       90.22     26.43 o 
   7   3   5      170.16      165.71     26.98 o 
   8   3   5      532.63      581.72     58.64 o 
   9   3   5       43.55      118.59     63.85 o 
  10   3   5       15.79       33.97     54.32 o 
 -11   4   5        6.46        3.92     66.52 o 
 -10   4   5       37.43       32.91     44.72 o 
  -9   4   5       93.43       82.95     27.81 o 
  -8   4   5      957.62     1054.50     42.21 o 
  -7   4   5     4214.05     4390.20     96.53 o 
  -6   4   5      239.86      238.99     25.09 o 
  -5   4   5       95.11      105.99     12.71 o 
  -4   4   5     2983.87     3142.94     53.92 o 
  -3   4   5      180.56      236.36     14.80 o 
  -2   4   5    17083.11    16820.06    310.03 o 
  -1   4   5      174.24      137.26      9.64 o 
   0   4   5        4.63        4.48      3.95 o 
   1   4   5     2690.51     2397.98     44.72 o 
   2   4   5     1672.63     1793.97     37.06 o 
   3   4   5      805.15      867.88     22.78 o 
   4   4   5      192.17      240.73     22.86 o 
   5   4   5        3.35      -14.89     14.89 o 
   6   4   5      217.89      201.74     25.58 o 
   7   4   5       13.20       12.26     31.60 o 
   8   4   5        5.26       -0.46     33.09 o 
   9   4   5      206.16      151.05     60.34 o 
  10   4   5       97.15      226.22     64.34 o 
 -11   5   5       36.98      -15.50     50.28 o 
 -10   5   5       84.37       19.68     52.60 o 
  -9   5   5       29.02       -0.74     31.88 o 
  -8   5   5      226.10      286.06     58.29 o 
  -7   5   5      305.63      255.09     20.99 o 
  -6   5   5      466.78      502.11     27.12 o 
  -5   5   5     2363.08     2562.39     53.10 o 
  -4   5   5     1363.01     1451.24     31.00 o 
  -3   5   5     5687.58     5755.92     95.11 o 
  -2   5   5       72.19       85.63      7.55 o 
  -1   5   5     1320.07     1379.22     28.16 o 
   0   5   5     6043.05     5763.10     95.78 o 
   1   5   5      441.93      438.49     17.22 o 
   2   5   5      609.93      618.40     35.01 o 
   3   5   5     1734.20     1848.49     48.13 o 
   4   5   5     1013.50     1036.74     37.87 o 
   5   5   5       33.69       24.13     16.62 o 
   6   5   5      346.82      293.31     35.78 o 
   7   5   5        0.03      -13.28     27.19 o 
   8   5   5       17.05      -31.31     52.12 o 
   9   5   5      170.11       89.07    129.63 o 
 -11   6   5      186.81      233.14     90.21 o 
 -10   6   5       65.72       11.09     47.33 o 
  -9   6   5       11.57       24.92     37.95 o 
  -8   6   5      262.43      192.48     36.32 o 
  -7   6   5      234.14      246.65     27.75 o 
  -6   6   5      136.22      123.68     19.41 o 
  -5   6   5      753.72      734.51     23.24 o 
  -4   6   5      619.62      663.51     20.32 o 
  -3   6   5      118.26      116.52     10.36 o 
  -2   6   5     1256.12     1334.79     27.86 o 
  -1   6   5       20.27       33.82      8.69 o 
   0   6   5     2244.80     2284.63     51.51 o 
   1   6   5       88.52       85.27      9.94 o 
   2   6   5      562.93      593.25     18.11 o 
   3   6   5     1626.21     1770.21     49.58 o 
   4   6   5      121.11      108.36     16.66 o 
   5   6   5      178.83      185.61     21.25 o 
   6   6   5      156.66      146.59     32.25 o 
   7   6   5      297.74      327.78     62.76 o 
   8   6   5      169.04       72.75     45.35 o 
   9   6   5      213.92      144.61     60.66 o 
 -10   7   5        0.08       42.53     43.56 o 
  -9   7   5      132.03      148.49     55.99 o 
  -8   7   5        0.06       -9.82     28.86 o 
  -7   7   5     1376.81     1458.43     55.14 o 
  -6   7   5     1568.98     1571.86     48.20 o 
  -5   7   5      213.24      200.97     17.81 o 
  -4   7   5     2148.77     2260.78     63.08 o 
  -3   7   5     7654.08     8169.22    204.77 o 
  -2   7   5     1820.94     1767.06     38.18 o 
  -1   7   5       16.77       16.47      5.83 o 
   0   7   5     4616.37     4701.97     82.84 o 
   1   7   5     1088.67     1140.41     37.15 o 
   2   7   5      177.97      158.34     10.75 o 
   3   7   5     1259.42     1425.81     46.00 o 
   4   7   5      301.35      255.76     20.91 o 
   5   7   5       31.74       39.99     97.53 o 
   6   7   5      168.70      172.16     32.98 o 
   7   7   5      541.41      449.39     54.51 o 
   8   7   5       30.64       41.73     39.42 o 
   9   7   5      126.09      211.07     94.80 o 
 -10   8   5        3.99       11.90     67.11 o 
  -9   8   5        9.65      -31.63     39.16 o 
  -8   8   5      173.49      211.00     97.83 o 
  -7   8   5     1508.68     1699.05     58.71 o 
  -6   8   5     1128.50     1153.26     38.14 o 
  -5   8   5     1190.82     1313.62     36.65 o 
  -4   8   5      806.82      805.22     24.75 o 
  -3   8   5    11903.79    13309.69    227.16 o 
  -2   8   5     3390.90     3561.36     68.39 o 
  -1   8   5      304.34      300.04     13.13 o 
   0   8   5        0.22       -9.67      9.67 o 
   1   8   5      584.93      619.23     23.28 o 
   2   8   5       26.48       34.84      7.86 o 
   3   8   5       15.30       -7.89     11.45 o 
   4   8   5     1267.80     1228.21     48.38 o 
   5   8   5       29.12        7.16     18.05 o 
   6   8   5     2756.30     3160.73     98.04 o 
   7   8   5      234.28      272.37     47.81 o 
   8   8   5        2.18       24.45     37.92 o 
   9   8   5      142.31      130.37     55.50 o 
 -10   9   5        0.08        9.34     68.56 o 
  -9   9   5       55.23       35.17     67.48 o 
  -8   9   5       51.82       32.23     35.62 o 
  -7   9   5      271.13      265.46     28.90 o 
  -6   9   5        4.52       -1.04     12.89 o 
  -5   9   5        2.92       -8.59      8.59 o 
  -4   9   5     1148.76     1130.82     43.93 o 
  -3   9   5     1818.52     1863.23     52.39 o 
  -2   9   5      458.97      525.78     28.42 o 
  -1   9   5       99.37      122.50     10.81 o 
   0   9   5       52.97       49.04     10.00 o 
   1   9   5      421.12      397.41     19.72 o 
   2   9   5     2476.65     2516.63     53.28 o 
   3   9   5      133.19      122.51      9.04 o 
   4   9   5      425.35      409.65     35.00 o 
   5   9   5       18.56       19.51     29.95 o 
   6   9   5     1195.15     1300.42     64.98 o 
   7   9   5       94.11       73.35     48.25 o 
   8   9   5       50.42       71.76     44.32 o 
   9   9   5        0.13       -9.09     61.55 o 
 -10  10   5        4.20       66.84     59.14 o 
  -9  10   5      207.64      226.14     55.50 o 
  -8  10   5        7.58      -19.25     39.87 o 
  -7  10   5      485.60      536.21     44.34 o 
  -6  10   5      510.18      555.70     27.49 o 
  -5  10   5      235.53      200.49     15.12 o 
  -4  10   5     2682.90     2835.17     92.06 o 
  -3  10   5      134.45      157.28     18.90 o 
  -2  10   5     1863.00     1989.04     56.68 o 
  -1  10   5     1554.67     1673.23     70.62 o 
   0  10   5      361.27      404.39     18.14 o 
   1  10   5        0.81       -0.46      6.96 o 
   2  10   5        1.52       -8.00     10.48 o 
   3  10   5        7.26       11.41     13.01 o 
   4  10   5      339.69      243.51     25.38 o 
   5  10   5     1549.88     1666.03     76.83 o 
   6  10   5      584.09      604.20     45.64 o 
   7  10   5      104.62      112.80     25.84 o 
   8  10   5      578.73      680.30     75.96 o 
   9  10   5       33.75       77.40     53.70 o 
 -10  11   5       87.17      125.44     57.80 o 
  -9  11   5       26.94       -3.03     43.85 o 
  -8  11   5        0.76      -22.63     41.15 o 
  -7  11   5       25.98       -1.72     19.85 o 
  -6  11   5       28.83       13.96     15.31 o 
  -5  11   5       44.10       29.44     10.88 o 
  -4  11   5       17.03       18.23      9.74 o 
  -3  11   5      171.71      147.92     28.43 o 
  -2  11   5      448.41      468.69     18.22 o 
  -1  11   5     1256.28     1499.93     42.80 o 
   0  11   5      135.55      132.92     14.56 o 
   1  11   5       18.55        4.41     12.59 o 
   2  11   5     1462.45     1541.41     36.73 o 
   3  11   5       57.02       35.37     13.65 o 
   4  11   5      682.92      652.94     36.52 o 
   5  11   5        1.67       -3.67     24.23 o 
   6  11   5        3.46       -4.16     16.93 o 
   7  11   5      294.51      316.51     49.72 o 
   8  11   5       84.71       17.28     51.27 o 
   9  11   5        0.06       28.59     45.95 o 
 -10  12   5       55.54      125.30     58.70 o 
  -9  12   5       98.54      155.00     79.33 o 
  -8  12   5       13.53       17.28     45.37 o 
  -7  12   5        0.32       18.54     17.94 o 
  -6  12   5      816.16      812.86     36.89 o 
  -5  12   5      196.40      172.63     14.99 o 
  -4  12   5      453.41      419.94     20.51 o 
  -3  12   5      903.63      928.54     33.10 o 
  -2  12   5      383.53      403.48     22.72 o 
  -1  12   5     1200.51     1201.10     46.02 o 
   0  12   5       25.12       19.51     10.93 o 
   1  12   5      327.55      380.55     26.81 o 
   2  12   5      997.68     1049.42     39.47 o 
   3  12   5       41.31       38.29     10.60 o 
   4  12   5      148.66      142.40      9.37 o 
   5  12   5       57.38       46.17     11.18 o 
   6  12   5      260.26      221.91     21.69 o 
   7  12   5      256.77      191.24     46.44 o 
   8  12   5       79.25       28.89     99.64 o 
  -9  13   5       25.83       10.01     58.52 o 
  -8  13   5      149.85      110.18     47.76 o 
  -7  13   5      177.33      152.15     29.40 o 
  -6  13   5      371.98      317.94     26.80 o 
  -5  13   5     1014.34     1044.44     42.31 o 
  -4  13   5        4.39       -5.78      9.78 o 
  -3  13   5       81.81       49.55     16.12 o 
  -2  13   5      667.01      728.63     27.30 o 
  -1  13   5     1147.03     1241.97     58.11 o 
   0  13   5      253.21      265.35     25.10 o 
   1  13   5      112.33      106.91     17.06 o 
   2  13   5      206.19      187.26     21.34 o 
   3  13   5      153.75      136.48     34.52 o 
   4  13   5       42.47       35.45     41.53 o 
   5  13   5      729.44      747.42     62.29 o 
   6  13   5      606.21      721.63     77.88 o 
   7  13   5       64.59       51.27     46.83 o 
   8  13   5      189.17      124.45     59.12 o 
  -9  14   5        7.62      -32.27     96.14 o 
  -8  14   5       13.69       -4.71     62.16 o 
  -7  14   5       17.93       32.87     28.85 o 
  -6  14   5        1.50      -21.57     21.57 o 
  -5  14   5       77.77       82.67     13.91 o 
  -4  14   5       14.09       -8.15     11.92 o 
  -3  14   5      392.94      395.60     23.37 o 
  -2  14   5        4.74        5.19     10.99 o 
  -1  14   5       14.10       -4.00     16.72 o 
   0  14   5        3.52        3.11     14.16 o 
   1  14   5      706.99      731.19     34.44 o 
   2  14   5       84.19       65.60     15.35 o 
   3  14   5      129.41       82.77     21.05 o 
   4  14   5      428.76      396.01     38.24 o 
   5  14   5     1179.73     1403.93     86.42 o 
   6  14   5        0.48      -39.77     39.77 o 
   7  14   5       58.61      168.95     55.75 o 
   8  14   5      144.20      150.30     55.76 o 
  -9  15   5       35.39        9.13     52.09 o 
  -8  15   5       38.50       52.90     47.65 o 
  -7  15   5        3.46       41.02     27.76 o 
  -6  15   5       47.26        5.19     28.79 o 
  -5  15   5      201.89      171.35     23.01 o 
  -4  15   5      188.25      125.36     16.76 o 
  -3  15   5     1035.43     1187.81     38.19 o 
  -2  15   5      266.48      247.41     18.44 o 
  -1  15   5        4.92        8.90     17.21 o 
   0  15   5     3239.54     3336.36     87.71 o 
   1  15   5      522.50      543.33     28.96 o 
   2  15   5        2.12       33.36     14.93 o 
   3  15   5     2384.12     2606.71     90.64 o 
   4  15   5        1.26       -4.58     14.11 o 
   5  15   5       88.26       58.64     34.07 o 
   6  15   5       37.81       35.58     74.73 o 
   7  15   5        1.57       27.59     45.35 o 
   8  15   5      401.34      412.68     73.53 o 
  -9  16   5        3.06       -2.66    109.32 o 
  -8  16   5       13.82      -20.15     54.28 o 
  -7  16   5       97.68      105.85     38.19 o 
  -6  16   5       82.79       -0.62     27.07 o 
  -5  16   5      333.54      216.07     29.56 o 
  -4  16   5        0.67       -2.42     13.12 o 
  -3  16   5      895.44      905.01     38.99 o 
  -2  16   5      311.05      282.52     20.39 o 
  -1  16   5      269.30      257.02     25.70 o 
   0  16   5      690.51      755.14     37.65 o 
   1  16   5       33.39       37.17     16.05 o 
   2  16   5      150.82      117.72     29.92 o 
   3  16   5        3.10       35.48     33.51 o 
   4  16   5     1462.60     1543.33     65.59 o 
   5  16   5       57.25       -2.66     37.42 o 
   6  16   5      117.82      126.88     44.64 o 
   7  16   5      140.10      130.67     86.70 o 
  -8  17   5       76.08       93.95     56.08 o 
  -7  17   5       29.03       41.09     66.75 o 
  -6  17   5        0.36        9.66     26.63 o 
  -5  17   5      239.25      180.52     27.16 o 
  -4  17   5       50.51       32.02     14.57 o 
  -3  17   5      403.16      411.48     33.65 o 
  -2  17   5       48.91       21.00     20.41 o 
  -1  17   5      330.65      237.21     26.14 o 
   0  17   5      672.47      685.24     61.79 o 
   1  17   5     3184.23     3677.65    105.84 o 
   2  17   5      718.59      796.82     49.86 o 
   3  17   5      953.03      983.50     63.50 o 
   4  17   5       62.77      -72.07     72.07 o 
   5  17   5       33.51      -24.58     78.96 o 
   6  17   5       32.06       -8.17     40.49 o 
   7  17   5       52.55       67.88     58.30 o 
  -8  18   5        4.56       12.75     57.08 o 
  -7  18   5        7.94       27.13     45.91 o 
  -6  18   5       23.73       43.23     27.96 o 
  -5  18   5       34.77        5.65     33.40 o 
  -4  18   5      140.15      147.06     19.16 o 
  -3  18   5      411.79      468.94     34.88 o 
  -2  18   5      233.63      254.35     26.85 o 
  -1  18   5       80.32       74.14     25.76 o 
   0  18   5      200.50      296.66     40.38 o 
   1  18   5      974.76     1142.52     61.82 o 
   2  18   5      277.12      324.28     40.50 o 
   3  18   5      354.59      422.07     90.69 o 
   4  18   5      173.84      172.55     82.35 o 
   5  18   5       36.60       27.64     40.55 o 
   6  18   5      167.47      153.38     52.24 o 
   7  18   5        1.64       57.56     73.28 o 
  -7  19   5        8.71       -6.01     68.12 o 
  -6  19   5      135.42       60.44     34.17 o 
  -5  19   5       20.35       -8.04     42.62 o 
  -4  19   5     1279.83     1506.03     65.14 o 
  -3  19   5      187.40      184.12     27.02 o 
  -2  19   5       96.56       76.17     25.90 o 
  -1  19   5       40.20       -7.79     23.06 o 
   0  19   5      445.24      470.01     41.35 o 
   1  19   5     2232.83     2468.92    160.71 o 
   2  19   5      237.11      226.48     32.13 o 
   3  19   5      343.71      361.92     53.35 o 
   4  19   5       32.09      -30.66     73.64 o 
   5  19   5      126.56      100.21     69.17 o 
   6  19   5        0.06       18.74     42.46 o 
  -7  20   5        1.73      100.80     54.44 o 
  -6  20   5        0.33       29.65     56.69 o 
  -5  20   5       54.67       37.20     39.96 o 
  -4  20   5      110.39       94.93     43.11 o 
  -3  20   5      176.59       59.25     42.28 o 
  -2  20   5       13.21       -2.08     20.15 o 
  -1  20   5       32.31       -0.42     31.38 o 
   0  20   5      469.56      424.79     45.14 o 
   1  20   5      380.06      532.65     85.49 o 
   2  20   5     1494.22     1865.23     87.00 o 
   3  20   5      165.17      115.57     42.36 o 
   4  20   5      284.83      191.33     56.46 o 
   5  20   5        7.22       17.70     41.90 o 
   6  20   5        2.71       23.16     59.74 o 
  -6  21   5       35.51      -33.14     49.92 o 
  -5  21   5       21.78       37.34     47.03 o 
  -4  21   5        1.73       47.80     47.42 o 
  -3  21   5      226.89      239.49     60.50 o 
  -2  21   5       68.61       65.41     34.84 o 
  -1  21   5       22.10       66.64     36.14 o 
   0  21   5      267.55      387.68     97.59 o 
   1  21   5      613.94      750.86     74.06 o 
   2  21   5      110.40       70.43     90.69 o 
   3  21   5       35.98       -9.23     34.60 o 
   4  21   5       34.04       16.53     50.41 o 
   5  21   5        6.17       48.00    106.90 o 
  -6  22   5       87.11      104.25     57.57 o 
  -5  22   5      153.49      162.15     58.70 o 
  -4  22   5       43.80       30.83     47.11 o 
  -3  22   5       22.98       61.72     73.76 o 
  -2  22   5       32.94       53.58     47.93 o 
  -1  22   5       53.57       44.61     36.77 o 
   0  22   5       67.85       48.63     36.04 o 
   1  22   5        0.46      -29.30     37.89 o 
   2  22   5       12.40        9.38     41.53 o 
   3  22   5        2.03       55.02     47.06 o 
   4  22   5       73.87       34.61     53.83 o 
   5  22   5       86.27        2.66     62.64 o 
  -5  23   5       69.03      103.87     57.83 o 
  -4  23   5        2.15       11.25     43.49 o 
  -3  23   5       51.29      -54.23     68.32 o 
  -2  23   5        1.40      -61.43     61.43 o 
  -1  23   5       14.90      -40.38     59.37 o 
   0  23   5      144.62      145.98    123.71 o 
   1  23   5      118.53      159.48     53.81 o 
   2  23   5       14.33      -23.61     44.64 o 
   3  23   5       32.57        9.87     52.31 o 
   4  23   5        3.04      -69.37     69.37 o 
  -4  24   5        9.81       -4.66     80.90 o 
  -3  24   5       52.45      -30.28     44.88 o 
  -2  24   5       10.35       24.93     43.87 o 
  -1  24   5      137.84      193.61     91.78 o 
   0  24   5       18.79       87.70     84.77 o 
   1  24   5       12.71      -53.25     53.25 o 
   2  24   5        2.11       36.36     69.17 o 
   3  24   5        1.52      -73.94    125.64 o 
  -3  25   5       27.21       45.73     56.67 o 
  -2  25   5        2.26       18.55     52.51 o 
  -1  25   5        8.81      -31.99     45.44 o 
   0  25   5        3.84        3.33     59.78 o 
   1  25   5       19.87      -48.44     48.44 o 
   2  25   5        2.12      -31.44     65.54 o 
 -10   0   6     1367.20     1535.98    163.49 o 
  -9   0   6       44.52       67.18     40.15 o 
  -8   0   6     2152.74     2457.93     79.36 o 
  -7   0   6       97.97       90.58     20.79 o 
  -6   0   6       70.94       53.87     19.83 o 
  -5   0   6     1252.74     1200.43     37.79 o 
  -4   0   6      742.82      692.44     25.94 o 
  -3   0   6      395.85      403.95     16.18 o 
  -2   0   6       35.70       52.40     11.09 o 
  -1   0   6    37834.21    34093.12    540.35 o 
   0   0   6     6983.58     6536.21    349.10 o 
   1   0   6     4907.91     4978.73    242.45 o 
   2   0   6      299.28      334.94     20.43 o 
   3   0   6      318.08      302.99     24.94 o 
   4   0   6       38.03       13.88     18.82 o 
   5   0   6      211.61      248.09     39.30 o 
   6   0   6      243.69      313.58     61.19 o 
   7   0   6     1250.61     1275.27    104.00 o 
   8   0   6      157.08      189.85     65.06 o 
   9   0   6       45.25       91.18     67.72 o 
 -11   1   6       25.29        7.98     71.35 o 
 -10   1   6       61.42      -26.39     69.77 o 
  -9   1   6      866.45     1044.45     67.17 o 
  -8   1   6      954.99      970.28     34.77 o 
  -7   1   6      206.16      237.62     17.35 o 
  -6   1   6       15.99        4.74     10.47 o 
  -5   1   6        0.08       -7.46      7.46 o 
  -4   1   6     1386.32     1341.50     27.23 o 
  -3   1   6     1477.32     1333.61     23.15 o 
  -2   1   6      168.65      150.93      7.65 o 
  -1   1   6     1426.43     1370.56     21.32 o 
   0   1   6     4314.01     4229.88    118.78 o 
   1   1   6     2748.96     2769.67    112.24 o 
   2   1   6      148.73      138.15     13.27 o 
   3   1   6      301.98      335.81     18.48 o 
   4   1   6       14.93       14.59     11.84 o 
   5   1   6        0.72       13.59     15.84 o 
   6   1   6      267.65      236.84     35.64 o 
   7   1   6      486.79      423.52     52.31 o 
   8   1   6       71.70       23.73     37.67 o 
   9   1   6       40.32       46.37     44.44 o 
 -11   2   6        3.12       40.46     50.25 o 
 -10   2   6      112.10       92.66    111.86 o 
  -9   2   6       29.96        4.48     29.10 o 
  -8   2   6       38.10       26.23     16.72 o 
  -7   2   6      745.67      795.87     28.77 o 
  -6   2   6      404.74      395.88     19.57 o 
  -5   2   6      190.95      194.53     12.31 o 
  -4   2   6     2302.63     2361.05     38.00 o 
  -3   2   6     3917.04     3994.83     55.99 o 
  -2   2   6     1020.14      950.79     19.96 o 
  -1   2   6       21.30       14.95      4.95 o 
   0   2   6      750.44      689.99     14.22 o 
   1   2   6      729.13      618.71     16.27 o 
   2   2   6       11.36        4.60      5.48 o 
   3   2   6     1570.36     1647.10     53.06 o 
   4   2   6        0.01       -0.42     12.05 o 
   5   2   6     1256.93     1357.68     47.97 o 
   6   2   6       22.13       13.65     21.09 o 
   7   2   6       97.26      120.33     33.65 o 
   8   2   6        7.64      -39.44     39.44 o 
   9   2   6       98.38      114.70     50.47 o 
 -11   3   6        2.75      -37.56     49.20 o 
 -10   3   6       23.48       99.60     64.33 o 
  -9   3   6      405.82      429.10     86.60 o 
  -8   3   6        1.43       -1.78     17.23 o 
  -7   3   6      160.10      129.24     22.58 o 
  -6   3   6      335.68      359.93     18.36 o 
  -5   3   6      644.97      661.81     20.67 o 
  -4   3   6      724.08      743.99     17.44 o 
  -3   3   6      543.61      598.26     16.07 o 
  -2   3   6      175.01      147.29      6.92 o 
  -1   3   6       54.17       29.93      7.37 o 
   0   3   6    16910.54    16585.75    229.42 o 
   1   3   6     1071.23     1018.67     22.51 o 
   2   3   6     1039.82      950.61     28.46 o 
   3   3   6        8.75       13.86      8.11 o 
   4   3   6       22.63        9.44     11.84 o 
   5   3   6        2.17       -5.85     13.74 o 
   6   3   6      765.48      867.39     44.91 o 
   7   3   6       34.16       13.50     21.99 o 
   8   3   6      339.70      332.69     56.18 o 
   9   3   6      114.66       67.96     67.96 o 
 -11   4   6       11.79       27.51     55.05 o 
 -10   4   6       59.46      113.48     54.66 o 
  -9   4   6       56.95       14.94     28.23 o 
  -8   4   6      203.76      192.72     30.02 o 
  -7   4   6      182.82      192.68     18.30 o 
  -6   4   6      370.72      367.89     26.61 o 
  -5   4   6     1858.36     1921.82     36.33 o 
  -4   4   6       43.75       43.53      8.64 o 
  -3   4   6     1638.24     1648.39     30.51 o 
  -2   4   6     1198.26     1233.34     26.33 o 
  -1   4   6        6.03       12.26      4.66 o 
   0   4   6     3258.11     3275.99     56.38 o 
   1   4   6       91.47       85.80      7.03 o 
   2   4   6       42.88       33.72      6.95 o 
   3   4   6     3544.02     3736.92     69.48 o 
   4   4   6       18.96        5.84     10.47 o 
   5   4   6      132.49      115.87     16.88 o 
   6   4   6       37.49       36.40     22.49 o 
   7   4   6      362.57      260.58     44.83 o 
   8   4   6       74.39       65.29     52.24 o 
   9   4   6        2.94       47.15    100.37 o 
 -11   5   6      155.31       99.12     78.12 o 
 -10   5   6       90.27      105.58     57.04 o 
  -9   5   6      253.62      258.71     43.05 o 
  -8   5   6      166.47      136.02     29.77 o 
  -7   5   6      248.31      225.35     25.59 o 
  -6   5   6       58.66       29.80     18.19 o 
  -5   5   6      383.09      484.43     18.86 o 
  -4   5   6      995.44     1051.09     25.28 o 
  -3   5   6      462.33      428.79     15.73 o 
  -2   5   6      321.31      273.03     11.55 o 
  -1   5   6     3243.70     3095.54     56.70 o 
   0   5   6     4250.85     4227.66     72.01 o 
   1   5   6      634.12      610.19     19.56 o 
   2   5   6        0.90        0.65     11.41 o 
   3   5   6     6761.21     7372.63    147.56 o 
   4   5   6      686.73      722.78     31.58 o 
   5   5   6       79.27       80.81     23.60 o 
   6   5   6       10.12       23.36     21.04 o 
   7   5   6       16.55       11.20     37.57 o 
   8   5   6      678.09      621.39     66.26 o 
   9   5   6        0.31       10.40     70.62 o 
 -11   6   6        1.08      -82.23     82.23 o 
 -10   6   6        1.64       90.16     59.46 o 
  -9   6   6      227.37      219.91     46.50 o 
  -8   6   6      194.87      160.96     47.89 o 
  -7   6   6     2372.32     2578.07     72.64 o 
  -6   6   6       21.83       13.33     12.72 o 
  -5   6   6      144.84      163.18     13.26 o 
  -4   6   6      415.23      443.29     16.40 o 
  -3   6   6      160.54      159.36     12.09 o 
  -2   6   6      269.46      252.41     12.35 o 
  -1   6   6      114.43      116.05      7.43 o 
   0   6   6        0.84       -4.39      9.34 o 
   1   6   6    23916.13    25550.88    387.50 o 
   2   6   6     4091.68     4559.31     95.53 o 
   3   6   6      354.30      383.45     35.85 o 
   4   6   6        9.41        3.71     18.19 o 
   5   6   6      383.81      322.51     26.95 o 
   6   6   6     1239.36     1387.67     57.31 o 
   7   6   6       16.57      -28.75     28.75 o 
   8   6   6       51.57       16.86     38.73 o 
   9   6   6        6.90      -62.64     62.64 o 
 -10   7   6       12.47       25.97    123.95 o 
  -9   7   6       31.59        5.25     37.37 o 
  -8   7   6       96.15       52.99     40.59 o 
  -7   7   6       60.50       68.45     20.67 o 
  -6   7   6      195.20      209.74     19.84 o 
  -5   7   6      261.99      261.17     15.17 o 
  -4   7   6      166.69      166.08     12.52 o 
  -3   7   6      892.05      756.65     22.69 o 
  -2   7   6        0.14       -5.90      5.90 o 
  -1   7   6      218.76      244.34     15.59 o 
   0   7   6      180.33      194.30     19.09 o 
   1   7   6     4932.80     5552.08     96.60 o 
   2   7   6     1364.40     1436.64     34.25 o 
   3   7   6      384.12      450.18     24.17 o 
   4   7   6      147.78      129.08     20.53 o 
   5   7   6     2324.15     2548.81     79.57 o 
   6   7   6       23.93        4.02     20.65 o 
   7   7   6      639.59      586.38     61.25 o 
   8   7   6      201.97      245.96     57.63 o 
   9   7   6       43.67      -57.32     65.06 o 
 -10   8   6        4.50      -51.30     68.93 o 
  -9   8   6       35.91       59.27     38.67 o 
  -8   8   6        3.39      -18.44     30.84 o 
  -7   8   6      349.90      396.29     40.54 o 
  -6   8   6       14.21        6.99     13.52 o 
  -5   8   6      333.63      388.92     19.58 o 
  -4   8   6      137.63      119.08     11.98 o 
  -3   8   6     1787.23     1932.61     43.52 o 
  -2   8   6      363.33      401.05     15.94 o 
  -1   8   6      481.21      342.00     14.27 o 
   0   8   6      160.98      154.22     15.39 o 
   1   8   6     1633.13     1687.01     41.10 o 
   2   8   6        4.33       -1.03      7.96 o 
   3   8   6      578.20      586.68     37.63 o 
   4   8   6      459.79      493.33     30.48 o 
   5   8   6     1115.66     1104.77     50.01 o 
   6   8   6      914.13     1053.03     59.12 o 
   7   8   6      474.71      615.40     83.92 o 
   8   8   6      314.05      261.44     52.02 o 
   9   8   6        0.65       71.07     50.84 o 
 -10   9   6        4.70       15.84     69.89 o 
  -9   9   6       78.00       -5.95     50.18 o 
  -8   9   6      321.17      317.75     64.57 o 
  -7   9   6        3.20       10.42     22.26 o 
  -6   9   6      931.69      990.74     35.14 o 
  -5   9   6      930.29      993.95     29.13 o 
  -4   9   6        0.07       -7.07      8.42 o 
  -3   9   6      212.09      192.08     13.91 o 
  -2   9   6      671.61      667.88     22.28 o 
  -1   9   6     1855.11     2018.38     43.62 o 
   0   9   6       78.86       94.77     11.37 o 
   1   9   6     1259.24     1386.11     33.16 o 
   2   9   6       14.49        8.83      7.76 o 
   3   9   6       77.35       36.48     12.52 o 
   4   9   6        0.60       10.99     14.88 o 
   5   9   6        3.15       49.63     25.06 o 
   6   9   6       93.02      114.12     30.08 o 
   7   9   6      284.67      229.39     46.93 o 
   8   9   6       30.39       -7.88     42.58 o 
   9   9   6        5.69       53.36     51.73 o 
 -10  10   6       98.60       22.43     76.55 o 
  -9  10   6        9.08       73.08     51.97 o 
  -8  10   6        5.32       11.97     34.33 o 
  -7  10   6      110.65      106.62     20.84 o 
  -6  10   6      439.40      460.84     38.04 o 
  -5  10   6      248.56      245.46     16.02 o 
  -4  10   6     2397.37     2498.26     62.78 o 
  -3  10   6      264.98      248.77     17.32 o 
  -2  10   6       58.30       52.73     10.98 o 
  -1  10   6        1.50       -9.49      9.49 o 
   0  10   6      104.98       89.56      8.97 o 
   1  10   6     6304.72     6984.95    123.93 o 
   2  10   6       29.03       16.33      8.64 o 
   3  10   6        0.05        0.93      6.93 o 
   4  10   6      943.70     1000.38     44.89 o 
   5  10   6       67.87       34.52     21.28 o 
   6  10   6      252.80      296.13     36.39 o 
   7  10   6        0.52       -4.22     43.29 o 
   8  10   6       46.94       47.08     42.05 o 
   9  10   6        0.42      -24.51     89.00 o 
 -10  11   6        1.32       41.82     60.31 o 
  -9  11   6      132.98       78.26     55.14 o 
  -8  11   6       72.42       99.34     38.75 o 
  -7  11   6      638.42      595.87     38.11 o 
  -6  11   6      286.71      274.76     25.67 o 
  -5  11   6      231.80      229.97     17.14 o 
  -4  11   6      894.07      921.39     27.78 o 
  -3  11   6      521.29      587.75     24.07 o 
  -2  11   6       30.00        9.29     11.06 o 
  -1  11   6      213.35      216.20     16.44 o 
   0  11   6       51.68       40.51     11.87 o 
   1  11   6     2089.71     2111.22     43.92 o 
   2  11   6     2150.00     2302.09     46.87 o 
   3  11   6     1166.22     1172.34     48.19 o 
   4  11   6     1802.06     2051.10     72.15 o 
   5  11   6       77.43       54.11     23.14 o 
   6  11   6       19.53       29.47     45.74 o 
   7  11   6       31.16        8.68     60.22 o 
   8  11   6       12.04      -51.51     51.51 o 
 -10  12   6      125.50       68.63     56.03 o 
  -9  12   6      119.11       52.87     48.65 o 
  -8  12   6       50.26       52.11     47.00 o 
  -7  12   6      209.77      199.12     59.10 o 
  -6  12   6      330.95      255.95     22.41 o 
  -5  12   6      527.62      562.64     23.57 o 
  -4  12   6        7.50       -3.76     11.39 o 
  -3  12   6       15.70       21.05     11.35 o 
  -2  12   6        3.08        2.39     11.24 o 
  -1  12   6      189.43      175.72     18.10 o 
   0  12   6      119.34      132.98     15.08 o 
   1  12   6        0.26        7.90     12.39 o 
   2  12   6      438.44      460.23     35.72 o 
   3  12   6        0.75       -5.22      8.58 o 
   4  12   6       98.39       74.51     21.59 o 
   5  12   6      670.42      654.62     46.74 o 
   6  12   6       20.65       -8.82     36.76 o 
   7  12   6      168.85      208.29     46.31 o 
   8  12   6       55.19      161.81     61.23 o 
  -9  13   6       54.04       80.60     66.99 o 
  -8  13   6       41.21      -29.06     51.93 o 
  -7  13   6      109.85      102.22     30.36 o 
  -6  13   6      959.96      980.77     48.93 o 
  -5  13   6        0.00       -0.24     12.67 o 
  -4  13   6       40.24       52.12     13.62 o 
  -3  13   6      307.38      307.90     22.68 o 
  -2  13   6      182.69      202.10     20.48 o 
  -1  13   6     5475.73     6049.78    132.06 o 
   0  13   6      539.85      522.07     26.98 o 
   1  13   6     1014.89     1089.78     49.81 o 
   2  13   6      365.96      303.41     24.70 o 
   3  13   6     2558.37     2764.58     71.35 o 
   4  13   6     1347.78     1261.87     55.41 o 
   5  13   6      178.87      164.94     14.24 o 
   6  13   6        0.05      -15.37     34.33 o 
   7  13   6        0.43      -14.82     63.00 o 
   8  13   6        0.07      -75.74    110.16 o 
  -9  14   6       90.88      143.22     55.11 o 
  -8  14   6      180.03      126.08     55.20 o 
  -7  14   6     1102.38     1244.08     73.51 o 
  -6  14   6      596.96      537.96     43.67 o 
  -5  14   6      550.80      502.68     25.32 o 
  -4  14   6     1088.81     1167.60     45.02 o 
  -3  14   6      159.95      128.44     16.03 o 
  -2  14   6      129.91      120.67     17.68 o 
  -1  14   6      692.29      700.79     49.79 o 
   0  14   6      191.13      169.16     25.86 o 
   1  14   6     3562.03     3901.13    101.83 o 
   2  14   6     1205.25     1251.29     44.34 o 
   3  14   6      912.82     1026.23     39.01 o 
   4  14   6      396.00      491.96     61.92 o 
   5  14   6      275.73      306.81     66.02 o 
   6  14   6      101.87      100.92     39.70 o 
   7  14   6       84.70      131.72     49.22 o 
   8  14   6        2.27       49.01     88.40 o 
  -9  15   6        0.01       20.88     51.42 o 
  -8  15   6      392.40      393.59    129.03 o 
  -7  15   6       11.34      -21.58     26.29 o 
  -6  15   6       26.89       10.77     21.94 o 
  -5  15   6       23.53       29.20     13.65 o 
  -4  15   6      181.02      148.32     18.65 o 
  -3  15   6        7.12      -10.19     16.88 o 
  -2  15   6     2132.44     2392.87     79.38 o 
  -1  15   6       51.96       57.39     28.05 o 
   0  15   6      196.20      196.53     38.50 o 
   1  15   6      118.64       60.46     17.28 o 
   2  15   6      156.59      167.41     22.97 o 
   3  15   6      161.70      168.77     19.34 o 
   4  15   6      259.32      280.82     53.65 o 
   5  15   6       24.24        1.21     44.74 o 
   6  15   6      374.59      380.58     56.82 o 
   7  15   6       50.20       12.35     48.73 o 
  -9  16   6        7.75      128.18    119.96 o 
  -8  16   6      166.72      211.97     67.26 o 
  -7  16   6       60.08       52.32     28.25 o 
  -6  16   6       45.23       16.50     47.02 o 
  -5  16   6      320.94      252.60     22.54 o 
  -4  16   6       69.44       68.05     20.93 o 
  -3  16   6        0.47       27.53     16.50 o 
  -2  16   6     1305.35     1475.08     56.21 o 
  -1  16   6      198.88      228.04     28.66 o 
   0  16   6       24.46       -6.27     21.54 o 
   1  16   6      330.39      365.34     25.24 o 
   2  16   6      152.88      127.26     25.02 o 
   3  16   6      173.09      159.92     28.66 o 
   4  16   6       80.80       68.34     27.57 o 
   5  16   6      606.68      806.49     81.02 o 
   6  16   6        6.42      -18.16     56.37 o 
   7  16   6        0.38      -44.27     44.27 o 
  -8  17   6        5.91      -30.64     55.60 o 
  -7  17   6        1.20      -32.38     32.38 o 
  -6  17   6      177.44      131.80     36.26 o 
  -5  17   6        1.51      -10.70     15.78 o 
  -4  17   6      157.59      160.51     20.26 o 
  -3  17   6       73.48       62.92     21.83 o 
  -2  17   6      235.72      201.04     36.04 o 
  -1  17   6      945.73      973.77     50.37 o 
   0  17   6      314.17      369.85     34.46 o 
   1  17   6        1.44      -13.76     23.11 o 
   2  17   6      446.85      414.53     37.33 o 
   3  17   6      346.13      278.03     60.17 o 
   4  17   6      623.21      590.41     63.08 o 
   5  17   6      101.28      110.19     41.69 o 
   6  17   6        2.09      -21.27    112.70 o 
   7  17   6       45.98       62.40     58.58 o 
  -8  18   6       49.80       31.94     56.01 o 
  -7  18   6        1.22      130.31     59.01 o 
  -6  18   6      197.68      122.95     37.24 o 
  -5  18   6        2.85        3.84     15.38 o 
  -4  18   6      161.73      176.75     21.29 o 
  -3  18   6      255.73      237.91     25.79 o 
  -2  18   6      192.29      264.13     32.58 o 
  -1  18   6     1239.64     1436.43     85.77 o 
   0  18   6      138.12      166.55     30.65 o 
   1  18   6     3842.89     4387.27    142.83 o 
   2  18   6        0.71       -0.56     21.58 o 
   3  18   6      430.87      420.71     87.19 o 
   4  18   6        4.60       -3.13     50.30 o 
   5  18   6       97.14       58.34     54.90 o 
   6  18   6       78.75       31.83     54.02 o 
  -7  19   6        0.07       65.20     51.65 o 
  -6  19   6       45.27       59.36     36.52 o 
  -5  19   6       18.46        4.58     38.64 o 
  -4  19   6        0.33      -17.71     18.91 o 
  -3  19   6        0.46        2.79     18.76 o 
  -2  19   6       61.49       32.05     26.35 o 
  -1  19   6       33.92       54.37     31.99 o 
   0  19   6      158.16      119.22     50.57 o 
   1  19   6        7.50        6.40     28.34 o 
   2  19   6       51.00       82.33     28.43 o 
   3  19   6      452.18      527.43     56.85 o 
   4  19   6       16.44       17.60     68.69 o 
   5  19   6       22.86      -66.64     92.51 o 
   6  19   6       99.23       80.45     52.05 o 
  -7  20   6       22.48      -47.63     53.20 o 
  -6  20   6      137.49       74.01     32.44 o 
  -5  20   6       23.27       28.64     47.28 o 
  -4  20   6       45.59       27.19     24.66 o 
  -3  20   6        6.72        7.21     27.73 o 
  -2  20   6      647.35      697.05     75.70 o 
  -1  20   6      228.72      230.30     42.40 o 
   0  20   6      119.16      142.46     37.11 o 
   1  20   6      101.69       96.34     37.39 o 
   2  20   6       88.90      101.52     32.66 o 
   3  20   6        2.55        5.26     38.01 o 
   4  20   6       92.64       50.46     86.70 o 
   5  20   6      184.86      131.65     55.41 o 
  -6  21   6       91.59       97.15     51.89 o 
  -5  21   6       61.79      -16.75     54.92 o 
  -4  21   6        0.34        8.50     39.63 o 
  -3  21   6       42.00       -5.61     35.54 o 
  -2  21   6       28.06       29.81     37.85 o 
  -1  21   6       78.12       64.12     35.39 o 
   0  21   6      307.63      201.42     47.64 o 
   1  21   6       13.10        4.10     31.88 o 
   2  21   6       54.74       38.68     36.73 o 
   3  21   6      267.90      218.76     97.16 o 
   4  21   6      243.23      215.27    130.72 o 
   5  21   6       22.07       69.35     51.54 o 
  -6  22   6       11.32     -104.00    104.00 o 
  -5  22   6        7.72       18.40     53.92 o 
  -4  22   6        0.64       31.37     61.24 o 
  -3  22   6       31.39       38.23     40.78 o 
  -2  22   6        2.42       -2.81     67.11 o 
  -1  22   6       13.51      -35.07     59.25 o 
   0  22   6       25.69      -36.96     36.96 o 
   1  22   6       34.61      -89.48     89.48 o 
   2  22   6      269.11      278.07     56.47 o 
   3  22   6      164.43      183.31     49.82 o 
   4  22   6      174.72      143.16     55.54 o 
  -5  23   6       10.35      -43.14     43.14 o 
  -4  23   6        6.04      -28.04     47.51 o 
  -3  23   6       77.98       81.66     48.56 o 
  -2  23   6      462.75      832.41    183.93 o 
  -1  23   6       28.61       93.22     43.29 o 
   0  23   6        0.00       34.81     64.09 o 
   1  23   6       37.91       24.79     57.20 o 
   2  23   6       92.23       78.55     47.11 o 
   3  23   6      187.71      234.31     73.39 o 
  -4  24   6       25.83      -14.53     50.75 o 
  -3  24   6        0.01       65.07     59.74 o 
  -2  24   6       18.78       13.66     42.50 o 
  -1  24   6        5.59      -41.83     41.83 o 
   0  24   6       57.83       17.00     53.01 o 
   1  24   6       34.67      108.27     53.28 o 
   2  24   6       75.74       70.03     51.26 o 
  -3  25   6        1.21      -74.25     74.25 o 
  -2  25   6      140.97      116.85     62.44 o 
  -1  25   6       29.07      -44.79     44.79 o 
   0  25   6      131.06      124.99     64.64 o 
   1  25   6        1.02      -29.54     52.09 o 
 -11   1   7       57.66       11.85     51.51 o 
 -10   1   7      488.45      590.93    171.35 o 
  -9   1   7      348.62      386.61     45.28 o 
  -8   1   7      452.90      437.18     25.41 o 
  -7   1   7      334.00      354.44     21.08 o 
  -6   1   7       83.83       85.71     12.52 o 
  -5   1   7      213.35      217.99     12.73 o 
  -4   1   7       22.20       16.03      6.99 o 
  -3   1   7     1229.26     1274.03     29.96 o 
  -2   1   7      179.80      180.94      7.82 o 
  -1   1   7     3128.95     3193.52     52.57 o 
   0   1   7     6253.87     6260.13    126.73 o 
   1   1   7       38.96       34.91      7.93 o 
   2   1   7        1.16       -0.24      5.91 o 
   3   1   7      165.48      142.58     13.66 o 
   4   1   7      790.82      874.12     35.21 o 
   5   1   7        2.96       22.96    176.49 o 
   6   1   7      322.58      322.67     33.39 o 
   7   1   7       23.89       27.21     31.12 o 
   8   1   7       12.67       10.07     37.67 o 
   9   1   7        7.29      -43.64     43.64 o 
 -11   2   7       45.65       85.41     75.46 o 
 -10   2   7       27.34        5.69     40.53 o 
  -9   2   7       67.07       39.87     27.13 o 
  -8   2   7      403.80      386.70     24.69 o 
  -7   2   7     1345.44     1460.19     41.12 o 
  -6   2   7       33.10       21.56     11.66 o 
  -5   2   7       73.91       62.83     10.44 o 
  -4   2   7      363.12      345.52     12.94 o 
  -3   2   7     5190.44     5362.66     76.10 o 
  -2   2   7     2414.11     2247.25     37.36 o 
  -1   2   7       62.30       81.67      7.62 o 
   0   2   7     1270.07     1309.81     40.58 o 
   1   2   7     1041.12     1042.44     23.59 o 
   2   2   7     1503.74     1515.50     42.49 o 
   3   2   7       25.83       15.78      8.67 o 
   4   2   7       21.60        8.78     17.77 o 
   5   2   7      414.08      444.73     31.57 o 
   6   2   7        1.59       20.53     20.34 o 
   7   2   7       14.92      -30.22     30.22 o 
   8   2   7       16.45       69.23     40.23 o 
   9   2   7       25.89       -3.45     46.62 o 
 -11   3   7        7.81       74.40     77.88 o 
 -10   3   7      350.96      418.19     71.45 o 
  -9   3   7       70.34      109.79     33.83 o 
  -8   3   7       85.46       62.21     35.50 o 
  -7   3   7      108.20      108.58     16.63 o 
  -6   3   7      673.23      823.15     27.39 o 
  -5   3   7     1510.41     1632.52     35.76 o 
  -4   3   7      351.79      339.83     13.11 o 
  -3   3   7     1056.13     1104.22     31.74 o 
  -2   3   7      114.36      118.02      6.99 o 
  -1   3   7       62.15       51.79      7.93 o 
   0   3   7     1493.04     1411.92     28.57 o 
   1   3   7      496.70      490.79     14.72 o 
   2   3   7      123.31       98.49      8.90 o 
   3   3   7       50.90       42.99      8.87 o 
   4   3   7      598.56      575.15     22.63 o 
   5   3   7      256.06      235.68     16.61 o 
   6   3   7      718.26      766.56     53.34 o 
   7   3   7       72.91      117.84     22.90 o 
   8   3   7        2.70       75.90     53.98 o 
   9   3   7       12.79      -10.44     44.21 o 
 -11   4   7       12.99       80.73     54.21 o 
 -10   4   7      143.10      153.21     60.58 o 
  -9   4   7      317.08      297.11     49.40 o 
  -8   4   7     1801.60     1793.03     63.47 o 
  -7   4   7      778.55      834.86     39.44 o 
  -6   4   7       92.77       80.04     13.07 o 
  -5   4   7      110.21       86.60     10.51 o 
  -4   4   7    17122.32    18467.16    234.23 o 
  -3   4   7      383.32      383.04     18.56 o 
  -2   4   7       42.67       38.06      5.48 o 
  -1   4   7     2052.26     2025.92     53.17 o 
   0   4   7     3611.48     3591.32     58.39 o 
   1   4   7     6683.06     7311.07    111.12 o 
   2   4   7      410.40      438.24     15.66 o 
   3   4   7      188.99      190.71     20.40 o 
   4   4   7      286.85      294.22     64.56 o 
   5   4   7      197.00      215.41     16.27 o 
   6   4   7     2027.05     2267.09     78.36 o 
   7   4   7        0.06      -30.22     30.22 o 
   8   4   7       10.32       16.39     43.66 o 
   9   4   7      301.36      266.12     63.52 o 
 -11   5   7      242.18      210.90    114.03 o 
 -10   5   7       80.47       -6.68     47.60 o 
  -9   5   7        4.70        2.22     79.08 o 
  -8   5   7       22.31       15.63     27.23 o 
  -7   5   7       40.78       23.59     15.75 o 
  -6   5   7      561.99      557.52     26.88 o 
  -5   5   7     1156.02     1244.35     29.10 o 
  -4   5   7      150.57      136.94     10.45 o 
  -3   5   7       40.42       38.40      8.36 o 
  -2   5   7       92.13       89.27      6.83 o 
  -1   5   7      119.92      144.39      6.42 o 
   0   5   7     3017.36     3106.68     55.93 o 
   1   5   7      335.40      354.45     13.75 o 
   2   5   7       43.04       45.32      9.15 o 
   3   5   7       64.11       41.06     11.28 o 
   4   5   7        0.98        2.97     12.66 o 
   5   5   7      793.99      765.96     38.80 o 
   6   5   7      317.73      332.40     36.06 o 
   7   5   7      392.17      506.01     65.78 o 
   8   5   7      170.29       68.43     42.21 o 
   9   5   7       10.42      -12.07     43.24 o 
 -11   6   7       60.05      -42.96     64.59 o 
 -10   6   7       14.07       22.86     48.53 o 
  -9   6   7        0.22       40.03     47.52 o 
  -8   6   7      368.83      356.94     33.62 o 
  -7   6   7      383.52      352.18     26.51 o 
  -6   6   7      244.23      257.90     17.59 o 
  -5   6   7      769.07      770.18     23.48 o 
  -4   6   7     1650.15     1769.37     35.42 o 
  -3   6   7     3853.02     4050.08    112.78 o 
  -2   6   7     2963.68     3007.01     51.66 o 
  -1   6   7        1.99        4.50      4.93 o 
   0   6   7      952.33     1060.00     23.98 o 
   1   6   7      361.99      323.39     12.81 o 
   2   6   7      450.65      464.86     20.81 o 
   3   6   7      443.43      397.49     22.49 o 
   4   6   7        0.39        7.86     13.32 o 
   5   6   7      143.87      115.55     23.74 o 
   6   6   7      255.57      228.40     30.30 o 
   7   6   7      232.92      150.89     42.24 o 
   8   6   7     1407.61     1531.12    114.03 o 
   9   6   7      111.10      115.03     54.15 o 
 -10   7   7       22.24      -34.58     45.80 o 
  -9   7   7      196.89      118.70     86.10 o 
  -8   7   7        1.31      -32.32     32.32 o 
  -7   7   7      224.15      218.15     23.72 o 
  -6   7   7      176.27      173.79     16.24 o 
  -5   7   7      616.84      695.97     22.73 o 
  -4   7   7       14.84        4.76      8.25 o 
  -3   7   7        5.68        3.20      6.91 o 
  -2   7   7       40.93       33.39      7.49 o 
  -1   7   7      247.75      252.55     10.31 o 
   0   7   7        4.04        1.06      5.28 o 
   1   7   7     3303.39     3469.14     63.44 o 
   2   7   7       31.25       12.81      7.42 o 
   3   7   7      786.44      821.53     31.19 o 
   4   7   7       69.15       35.88     14.81 o 
   5   7   7      316.49      310.10     30.06 o 
   6   7   7     1855.92     2000.14     83.23 o 
   7   7   7       78.62      128.52     48.10 o 
   8   7   7       59.55       30.04     44.08 o 
   9   7   7        2.30       55.20     50.76 o 
 -10   8   7      311.29      360.60    108.83 o 
  -9   8   7       63.83       80.14     46.44 o 
  -8   8   7       15.21        1.14     34.29 o 
  -7   8   7       75.39       72.87     19.78 o 
  -6   8   7     1406.73     1487.62     39.98 o 
  -5   8   7      165.00      167.14     13.13 o 
  -4   8   7     1051.13     1118.02     30.89 o 
  -3   8   7      445.74      510.72     20.18 o 
  -2   8   7      848.58      861.72     23.26 o 
  -1   8   7      131.79      122.68     11.86 o 
   0   8   7       24.23       21.21      8.51 o 
   1   8   7       15.64       -0.73      8.49 o 
   2   8   7      499.77      458.38     25.00 o 
   3   8   7      346.51      296.74     20.83 o 
   4   8   7      510.86      533.94     48.85 o 
   5   8   7      136.41      104.87     23.59 o 
   6   8   7     2722.95     2994.38    108.41 o 
   7   8   7       53.43       67.65     39.55 o 
   8   8   7       47.32       70.38     65.06 o 
   9   8   7       84.60      120.37     63.70 o 
 -10   9   7       94.81       68.68     78.00 o 
  -9   9   7       19.93      -15.96     58.04 o 
  -8   9   7      141.05      127.09     41.21 o 
  -7   9   7       90.01       49.44     22.59 o 
  -6   9   7      921.86     1080.46     35.19 o 
  -5   9   7      150.07      137.71     20.51 o 
  -4   9   7     1191.17     1222.74     41.14 o 
  -3   9   7        0.43       -8.18     10.69 o 
  -2   9   7      388.95      324.14     16.50 o 
  -1   9   7     4695.00     5280.52     93.99 o 
   0   9   7       78.04       43.88      9.57 o 
   1   9   7      719.88      736.56     23.45 o 
   2   9   7       61.64       63.13     10.88 o 
   3   9   7      520.80      609.16     33.89 o 
   4   9   7      762.87      747.00     36.72 o 
   5   9   7       15.41       -7.95     18.93 o 
   6   9   7     1183.41     1296.36     73.07 o 
   7   9   7       70.03       63.91     45.95 o 
   8   9   7       66.72      111.98     62.64 o 
 -10  10   7      519.36      523.63     81.11 o 
  -9  10   7       78.16       -2.46     40.25 o 
  -8  10   7       61.84       79.48     37.45 o 
  -7  10   7        3.67      -10.84     21.18 o 
  -6  10   7       13.49       13.10     14.15 o 
  -5  10   7       79.04       48.38     13.57 o 
  -4  10   7      361.97      376.86     28.46 o 
  -3  10   7      597.35      632.75     29.55 o 
  -2  10   7     2567.36     2567.29     75.63 o 
  -1  10   7      896.07      921.68     27.02 o 
   0  10   7       35.75       23.66      7.56 o 
   1  10   7      742.50      798.35     25.50 o 
   2  10   7        8.98        6.02      9.70 o 
   3  10   7     2321.95     2680.43     73.81 o 
   4  10   7     1828.25     1758.43    101.20 o 
   5  10   7       29.89       30.07     20.57 o 
   6  10   7      374.12      418.85     51.82 o 
   7  10   7      296.38      219.27     55.16 o 
   8  10   7      109.34       32.86     57.29 o 
 -10  11   7      106.96       87.96     59.86 o 
  -9  11   7      169.82       78.60     49.47 o 
  -8  11   7      219.04      167.44     60.34 o 
  -7  11   7        7.62        2.94     19.50 o 
  -6  11   7       27.83       36.97     20.00 o 
  -5  11   7       38.62       23.82     11.50 o 
  -4  11   7       48.60       34.63     11.72 o 
  -3  11   7      381.65      401.68     25.09 o 
  -2  11   7        5.97       12.69     12.46 o 
  -1  11   7     1778.76     1734.07     73.94 o 
   0  11   7       13.89       18.57      7.63 o 
   1  11   7        5.31       10.05      6.81 o 
   2  11   7      166.42      135.22     15.22 o 
   3  11   7      495.45      431.79     20.70 o 
   4  11   7      302.98      279.08     26.68 o 
   5  11   7       86.81       37.09     31.27 o 
   6  11   7       14.47       33.10     32.04 o 
   7  11   7        0.07      -48.88     48.88 o 
   8  11   7       23.80      144.63     84.16 o 
 -10  12   7      153.30      108.83     85.13 o 
  -9  12   7        0.01        3.31     45.90 o 
  -8  12   7      285.15      268.93     86.34 o 
  -7  12   7      387.73      275.51     35.77 o 
  -6  12   7      521.46      531.93     26.94 o 
  -5  12   7       10.71       24.86     13.31 o 
  -4  12   7      215.29      262.70     24.74 o 
  -3  12   7      243.81      239.19     19.31 o 
  -2  12   7      195.03      171.95     18.21 o 
  -1  12   7      655.92      653.25     27.79 o 
   0  12   7      521.78      505.95     21.84 o 
   1  12   7      497.91      484.84     21.78 o 
   2  12   7       28.75        8.96      7.92 o 
   3  12   7       85.37       49.36     19.62 o 
   4  12   7      413.18      415.68     30.98 o 
   5  12   7       13.91       -1.09     39.93 o 
   6  12   7      142.63      194.96     41.42 o 
   7  12   7       49.93       85.33     57.35 o 
   8  12   7        2.59        7.80     46.31 o 
  -9  13   7       24.00       62.98     60.75 o 
  -8  13   7       65.32       50.43     41.30 o 
  -7  13   7       39.98       47.25     24.46 o 
  -6  13   7        6.21      -14.58     14.58 o 
  -5  13   7      613.24      616.62     38.92 o 
  -4  13   7      430.08      475.93     28.12 o 
  -3  13   7      352.85      378.37     20.81 o 
  -2  13   7      155.79      158.67     14.95 o 
  -1  13   7      262.29      267.05     20.51 o 
   0  13   7      101.09      100.28     15.37 o 
   1  13   7     1595.52     1673.46     51.68 o 
   2  13   7       16.02        9.95      7.26 o 
   3  13   7      155.68      118.17     17.88 o 
   4  13   7      173.21      182.88     30.51 o 
   5  13   7       33.37       27.40     37.18 o 
   6  13   7      128.80      152.71     45.58 o 
   7  13   7       63.87       -2.32     40.42 o 
   8  13   7        8.98       24.00     51.10 o 
  -9  14   7        3.70      -25.17     51.54 o 
  -8  14   7      132.05      127.86     33.56 o 
  -7  14   7      232.28      161.05     30.87 o 
  -6  14   7       71.17       33.16     16.41 o 
  -5  14   7      161.00      123.16     25.16 o 
  -4  14   7     2363.32     2684.00     74.98 o 
  -3  14   7      753.35      741.10     33.13 o 
  -2  14   7       30.43       14.16     20.14 o 
  -1  14   7       23.52       16.10     15.10 o 
   0  14   7      337.40      333.74     46.81 o 
   1  14   7        2.89       12.18     16.32 o 
   2  14   7      105.95      115.01     14.14 o 
   3  14   7       40.28       25.88     16.17 o 
   4  14   7      331.14      379.93     48.16 o 
   5  14   7        0.93      -23.22     44.86 o 
   6  14   7       10.03       62.43     45.34 o 
   7  14   7       93.71       47.56     45.28 o 
  -9  15   7       35.33       70.65     54.02 o 
  -8  15   7        0.49       13.51    116.93 o 
  -7  15   7        0.92        1.05     30.56 o 
  -6  15   7      360.53      335.10     37.37 o 
  -5  15   7      454.51      357.30     30.50 o 
  -4  15   7       53.50       20.04     17.76 o 
  -3  15   7       50.64       32.92     16.77 o 
  -2  15   7       91.64       63.68     17.29 o 
  -1  15   7      353.65      301.17     43.29 o 
   0  15   7      756.87      745.97     46.88 o 
   1  15   7      207.98      216.25     21.86 o 
   2  15   7      436.98      417.16     29.75 o 
   3  15   7      419.55      413.08     29.00 o 
   4  15   7        0.08       23.88     31.29 o 
   5  15   7        3.26       34.53     32.65 o 
   6  15   7       40.34       54.19     83.32 o 
   7  15   7       28.87        4.07    106.78 o 
  -8  16   7       48.16       45.23     93.84 o 
  -7  16   7        8.13      -25.76     35.28 o 
  -6  16   7        0.07      -23.63     24.24 o 
  -5  16   7       73.99       32.00     14.82 o 
  -4  16   7      170.76      130.12     23.03 o 
  -3  16   7      146.28      120.65     26.40 o 
  -2  16   7      641.68      668.01     38.13 o 
  -1  16   7       42.73       28.36     20.13 o 
   0  16   7       22.18       28.07     21.96 o 
   1  16   7      304.22      330.13     29.10 o 
   2  16   7        1.96       -2.35     21.85 o 
   3  16   7       11.27        6.15     13.22 o 
   4  16   7       92.28       61.08     32.21 o 
   5  16   7       69.71       88.06     49.70 o 
   6  16   7        3.61       -7.03     39.84 o 
   7  16   7       15.87       37.57     49.24 o 
  -8  17   7       16.68       50.90     51.48 o 
  -7  17   7      129.09      105.08     60.40 o 
  -6  17   7        6.92       11.29     30.47 o 
  -5  17   7      387.13      456.91     37.22 o 
  -4  17   7        0.04       -1.25     20.98 o 
  -3  17   7      265.31      238.53     26.12 o 
  -2  17   7       52.44       60.08     23.28 o 
  -1  17   7      917.29      979.02     69.43 o 
   0  17   7     1103.86     1339.88    114.02 o 
   1  17   7      114.20       81.61     22.95 o 
   2  17   7      711.03      814.77     50.79 o 
   3  17   7        2.44       -9.76     18.84 o 
   4  17   7       25.08       22.64     32.89 o 
   5  17   7       21.03       10.64     58.53 o 
   6  17   7       12.26       47.85     50.84 o 
  -8  18   7       84.87       61.60     61.72 o 
  -7  18   7      108.34       31.82     65.54 o 
  -6  18   7        3.23      -26.79     26.79 o 
  -5  18   7      558.36      462.41     87.96 o 
  -4  18   7       64.27       70.26     27.00 o 
  -3  18   7      208.55      179.74     25.87 o 
  -2  18   7       80.58       56.31     27.31 o 
  -1  18   7      692.40      743.11     48.01 o 
   0  18   7      601.87      703.09    109.29 o 
   1  18   7       63.29       50.75     45.65 o 
   2  18   7       39.60      -22.76     22.76 o 
   3  18   7       76.22       68.68     52.12 o 
   4  18   7      196.03      199.67     53.29 o 
   5  18   7       30.67       60.70     43.23 o 
   6  18   7       16.07      -18.26     47.06 o 
  -7  19   7       71.66       71.40     55.55 o 
  -6  19   7      335.05      306.56     47.97 o 
  -5  19   7      135.11      114.45     31.12 o 
  -4  19   7       27.09       51.39     26.25 o 
  -3  19   7        0.26      -26.07     26.17 o 
  -2  19   7     1001.63     1014.00     59.45 o 
  -1  19   7        0.04       -5.41     34.05 o 
   0  19   7        6.88      -11.41     29.51 o 
   1  19   7      109.19      117.32     31.05 o 
   2  19   7      360.29      316.80     84.99 o 
   3  19   7     2078.80     2182.53    120.68 o 
   4  19   7       37.73       34.86     38.75 o 
   5  19   7        3.36       26.37     60.70 o 
   6  19   7       79.70      115.85     97.22 o 
  -7  20   7      208.74      214.04    113.67 o 
  -6  20   7        0.23      -35.63     35.63 o 
  -5  20   7       68.22       17.78     47.77 o 
  -4  20   7       25.31       26.86     17.14 o 
  -3  20   7      268.95      243.99     46.88 o 
  -2  20   7        1.65        7.32     33.93 o 
  -1  20   7      198.89      242.09     80.54 o 
   0  20   7      135.04      118.96     39.51 o 
   1  20   7       44.08       21.13     57.56 o 
   2  20   7      530.99      643.20     74.12 o 
   3  20   7       10.53      -36.18     36.18 o 
   4  20   7        5.20      -29.58     37.97 o 
   5  20   7       33.52      102.19     54.13 o 
  -6  21   7       35.49       53.48     78.60 o 
  -5  21   7        9.18        5.83     43.11 o 
  -4  21   7        8.71       15.10     32.18 o 
  -3  21   7       17.27       34.38     35.00 o 
  -2  21   7      120.98      132.85    102.06 o 
  -1  21   7      306.37      321.76     49.75 o 
   0  21   7      606.89      554.50     92.99 o 
   1  21   7       18.91       26.60     38.20 o 
   2  21   7      342.18      367.93     53.46 o 
   3  21   7       84.61      117.38     43.52 o 
   4  21   7        0.03      -54.42     54.42 o 
  -6  22   7      185.51      177.76     79.33 o 
  -5  22   7       23.89      -23.37     58.65 o 
  -4  22   7      167.39      266.68     73.64 o 
  -3  22   7       84.32       49.59     45.43 o 
  -2  22   7       63.23        4.38     41.60 o 
  -1  22   7      275.10      288.18     63.12 o 
   0  22   7      211.72      246.61     52.92 o 
   1  22   7      216.02      198.16     86.22 o 
   2  22   7       24.41       14.37     39.51 o 
   3  22   7       17.51       -5.87     35.56 o 
   4  22   7       45.85      -16.38     47.06 o 
  -5  23   7        0.01        7.28     68.90 o 
  -4  23   7       24.26       65.71     61.91 o 
  -3  23   7       42.63       10.40     57.56 o 
  -2  23   7      200.39      262.15     67.87 o 
  -1  23   7       22.11       75.26     44.72 o 
   0  23   7      140.90      199.83     70.02 o 
   1  23   7       18.36       13.27     40.18 o 
   2  23   7       44.76        4.63     61.34 o 
   3  23   7        4.81      -48.86     82.83 o 
  -4  24   7        2.05       -5.56     65.78 o 
  -3  24   7       50.88       51.58     50.02 o 
  -2  24   7       92.54       89.20     47.14 o 
  -1  24   7        6.26      -46.16     59.37 o 
   0  24   7        7.99      -42.37     42.37 o 
   1  24   7       87.34      116.26     55.81 o 
   2  24   7       24.44      -13.75     98.43 o 
  -2  25   7       83.49      119.23     67.72 o 
   0  25   7      194.36      294.09     82.23 o 
 -11   0   8        0.02      -58.29     68.69 o 
 -10   0   8       70.55      -23.70     84.41 o 
  -9   0   8      518.51      514.42     58.82 o 
  -8   0   8        0.57       55.77     29.07 o 
  -7   0   8      600.93      658.50     41.73 o 
  -6   0   8      647.44      617.69     36.50 o 
  -5   0   8       40.75       37.20     17.63 o 
  -4   0   8       50.20       47.43     11.59 o 
  -3   0   8    18333.36    19187.32    515.85 o 
  -2   0   8       61.37       40.43      6.66 o 
  -1   0   8     1944.33     1896.20     48.24 o 
   0   0   8        2.84        4.62      6.85 o 
   1   0   8     1704.09     1777.53     81.42 o 
   2   0   8     4168.07     4523.90    128.67 o 
   3   0   8      330.78      324.97     26.77 o 
   4   0   8       33.28      111.01     39.66 o 
   5   0   8      357.13      441.77     43.71 o 
   6   0   8      374.12      345.04     81.14 o 
   7   0   8       11.95       51.76     62.16 o 
   8   0   8       28.38       -7.74     54.42 o 
   9   0   8       48.63      166.15     75.22 o 
 -11   1   8      114.04       96.44     51.63 o 
 -10   1   8       28.64       52.78     45.72 o 
  -9   1   8      290.59      309.39     43.70 o 
  -8   1   8       19.52        2.24     18.23 o 
  -7   1   8        0.00        0.87     15.73 o 
  -6   1   8      235.08      204.22     15.76 o 
  -5   1   8     1059.70     1110.04     25.87 o 
  -4   1   8      403.62      428.29     14.63 o 
  -3   1   8     1937.91     1950.85     32.04 o 
  -2   1   8       46.10       45.77      5.63 o 
  -1   1   8      468.68      501.02     11.97 o 
   0   1   8     6788.51     6974.04    198.68 o 
   1   1   8     2288.07     2484.37     50.20 o 
   2   1   8     2318.00     2340.11     50.09 o 
   3   1   8      224.05      204.24     16.93 o 
   4   1   8      704.02      731.29     32.56 o 
   5   1   8      329.76      419.62     30.53 o 
   6   1   8       46.93       23.19     21.42 o 
   7   1   8      141.90      169.36     53.21 o 
   8   1   8        9.21      -17.46     39.38 o 
   9   1   8        5.56      -36.53     63.49 o 
 -11   2   8       31.42       74.79     56.00 o 
 -10   2   8        9.68      -42.92     42.92 o 
  -9   2   8      945.47      974.61     96.27 o 
  -8   2   8       89.17       65.98     20.55 o 
  -7   2   8       45.05       26.88     15.83 o 
  -6   2   8      455.30      482.69     20.80 o 
  -5   2   8      423.28      448.89     16.79 o 
  -4   2   8       71.95       75.56     11.62 o 
  -3   2   8      528.26      508.03     14.42 o 
  -2   2   8      593.69      573.58     15.42 o 
  -1   2   8     6054.44     6079.46    130.06 o 
   0   2   8     4105.75     4401.80     82.89 o 
   1   2   8     4206.49     4456.77     80.85 o 
   2   2   8      530.44      506.81     26.03 o 
   3   2   8        1.24        6.56     10.06 o 
   4   2   8     1627.21     1580.21     42.92 o 
   5   2   8       58.67       53.02     18.54 o 
   6   2   8       51.58       23.83     24.25 o 
   7   2   8        1.13       20.75     25.53 o 
   8   2   8       47.85       41.36     49.10 o 
   9   2   8      104.78      119.35     55.07 o 
 -11   3   8       24.47      -16.98     72.80 o 
 -10   3   8      829.86      868.07    108.71 o 
  -9   3   8       30.77       25.02     39.66 o 
  -8   3   8      576.97      590.40     34.04 o 
  -7   3   8       68.39       39.74     14.75 o 
  -6   3   8       13.14        5.87     10.62 o 
  -5   3   8     1119.23     1185.51     28.51 o 
  -4   3   8      831.90      828.66     20.19 o 
  -3   3   8     1013.73      980.83     22.12 o 
  -2   3   8       66.01       50.30      5.74 o 
  -1   3   8     1417.65     1390.55     34.50 o 
   0   3   8       14.26       17.45      3.15 o 
   1   3   8     1482.51     1635.92     33.52 o 
   2   3   8        7.48        4.77     12.22 o 
   3   3   8       26.13        8.35      8.05 o 
   4   3   8       24.30       27.16     10.61 o 
   5   3   8        0.22      -11.82     14.56 o 
   6   3   8     1997.50     2209.83     65.99 o 
   7   3   8       17.60       22.51     10.42 o 
   8   3   8      415.22      362.29     69.89 o 
   9   3   8        7.11       24.53     47.70 o 
 -11   4   8       24.59      -35.45     63.49 o 
 -10   4   8      360.80      359.11     64.69 o 
  -9   4   8       23.96       59.29     63.36 o 
  -8   4   8        0.23        0.21     20.19 o 
  -7   4   8      743.56      800.67     39.32 o 
  -6   4   8        1.30       -4.36     10.54 o 
  -5   4   8      169.25      156.00     15.43 o 
  -4   4   8     2479.84     2618.32     44.20 o 
  -3   4   8       11.83       25.50      7.57 o 
  -2   4   8      470.77      505.80     14.22 o 
  -1   4   8        2.59       -6.56      9.11 o 
   0   4   8      356.41      293.45     46.64 o 
   1   4   8     1131.22     1290.84     28.53 o 
   2   4   8      323.59      446.87     16.90 o 
   3   4   8       26.24       12.13     16.55 o 
   4   4   8       21.32       22.99      9.37 o 
   5   4   8      422.34      419.43     21.93 o 
   6   4   8      517.48      583.35     26.07 o 
   7   4   8       10.33       -3.85     36.84 o 
   8   4   8       62.29      124.53     51.63 o 
   9   4   8       37.43       13.59    100.00 o 
 -11   5   8       61.19      -14.77     57.10 o 
 -10   5   8      118.44       62.21     50.13 o 
  -9   5   8      256.86      245.25    106.90 o 
  -8   5   8       77.52       25.52     22.33 o 
  -7   5   8        5.98       14.74     18.22 o 
  -6   5   8      144.00       99.93     14.34 o 
  -5   5   8      367.21      365.20     17.31 o 
  -4   5   8      156.77      147.37     10.59 o 
  -3   5   8     6104.04     6195.19    123.01 o 
  -2   5   8      201.57      189.61     12.33 o 
  -1   5   8      155.02      125.10     14.46 o 
   0   5   8     1796.10     1875.84     55.49 o 
   1   5   8      629.13      749.99     25.42 o 
   2   5   8      272.06      246.77     13.67 o 
   3   5   8      671.03      634.98     22.55 o 
   4   5   8     1119.47     1160.65     42.52 o 
   5   5   8     1068.66     1054.48     48.41 o 
   6   5   8      430.79      430.77     37.44 o 
   7   5   8      439.04      466.94     54.03 o 
   8   5   8        3.37       -8.28     45.59 o 
   9   5   8       27.82        2.25     49.56 o 
 -10   6   8        6.43        1.56     53.89 o 
  -9   6   8      103.91       44.98     43.58 o 
  -8   6   8      583.01      654.19     48.69 o 
  -7   6   8      138.34      179.79     21.51 o 
  -6   6   8     1191.81     1296.40     33.99 o 
  -5   6   8       21.75       18.98      9.53 o 
  -4   6   8      387.52      409.75     16.94 o 
  -3   6   8      411.30      396.86     17.02 o 
  -2   6   8      145.19      153.68      8.26 o 
  -1   6   8     5080.92     5560.98     93.18 o 
   0   6   8     7252.52     7890.95    129.75 o 
   1   6   8     1406.71     1497.20     32.58 o 
   2   6   8      187.75      203.92     15.41 o 
   3   6   8        5.62        3.15     11.28 o 
   4   6   8     1051.74     1100.19     41.79 o 
   5   6   8        3.33       18.63     25.17 o 
   6   6   8       53.81       38.59     46.26 o 
   7   6   8      101.26      100.04     40.36 o 
   8   6   8      350.18      432.40     65.23 o 
   9   6   8       27.49      -33.45     49.23 o 
 -10   7   8       87.57       70.09     50.52 o 
  -9   7   8      466.32      482.57     63.67 o 
  -8   7   8      184.74      166.32     32.81 o 
  -7   7   8       98.71       90.43     19.58 o 
  -6   7   8       22.74       34.84     13.20 o 
  -5   7   8       23.85       12.01     10.65 o 
  -4   7   8       74.61       78.25     13.19 o 
  -3   7   8       16.01       17.07      7.37 o 
  -2   7   8       10.30       13.50      5.33 o 
  -1   7   8        0.52       -6.11      7.25 o 
   0   7   8      157.04      144.52      8.39 o 
   1   7   8       13.17       10.73      8.34 o 
   2   7   8      108.66      120.28     13.21 o 
   3   7   8      183.97      173.43     15.91 o 
   4   7   8     1679.06     1804.38     59.64 o 
   5   7   8       48.34       50.94     19.48 o 
   6   7   8      288.79      319.96     45.55 o 
   7   7   8       15.49      -13.43     31.22 o 
   8   7   8       43.77       17.34     92.27 o 
 -10   8   8        1.47       65.39     50.20 o 
  -9   8   8      106.98       31.43     54.42 o 
  -8   8   8      186.09      177.62     59.62 o 
  -7   8   8      256.32      234.18     25.85 o 
  -6   8   8       68.54       70.14     13.50 o 
  -5   8   8     1023.25     1044.86     37.61 o 
  -4   8   8       41.84       43.72     11.87 o 
  -3   8   8     1225.38     1248.81     48.73 o 
  -2   8   8       12.60        9.96      5.98 o 
  -1   8   8      513.32      535.26     24.88 o 
   0   8   8        6.73        6.07      9.98 o 
   1   8   8      697.79      720.70     22.96 o 
   2   8   8      309.34      253.44     28.25 o 
   3   8   8      321.30      325.02     27.68 o 
   4   8   8      290.48      311.62     25.25 o 
   5   8   8      184.93      194.15     32.85 o 
   6   8   8      156.72      109.01     35.56 o 
   7   8   8      111.86      106.15     47.51 o 
   8   8   8       68.46       80.45     77.88 o 
 -10   9   8        1.75       33.91     49.44 o 
  -9   9   8       22.61       -0.15     78.24 o 
  -8   9   8       40.02      -11.64     43.90 o 
  -7   9   8       57.11       32.65     19.37 o 
  -6   9   8       80.84       67.22     14.57 o 
  -5   9   8      256.39      221.08     16.24 o 
  -4   9   8      225.18      207.46     18.53 o 
  -3   9   8      406.95      403.01     25.69 o 
  -2   9   8      245.98      263.82     20.87 o 
  -1   9   8      596.13      549.29     19.21 o 
   0   9   8      175.92      189.15     16.39 o 
   1   9   8     5771.26     6452.13    112.60 o 
   2   9   8      252.57      240.34     16.02 o 
   3   9   8        7.76       -1.04     21.15 o 
   4   9   8      319.44      295.41     29.36 o 
   5   9   8      758.08      800.93     43.91 o 
   6   9   8       81.54       95.84     36.48 o 
   7   9   8        7.70       25.69     32.70 o 
   8   9   8        7.11       80.21     49.41 o 
 -10  10   8        8.93      -34.31     62.40 o 
  -9  10   8       52.11      -15.92     41.98 o 
  -8  10   8       16.28      -20.02     39.51 o 
  -7  10   8        3.19       -2.04     22.16 o 
  -6  10   8      120.45      120.65     16.81 o 
  -5  10   8      386.36      340.97     19.20 o 
  -4  10   8      843.46      883.36     49.13 o 
  -3  10   8      239.08      227.78     16.59 o 
  -2  10   8        7.98       12.45      7.98 o 
  -1  10   8      509.96      392.24     16.99 o 
   0  10   8        0.57        0.66      6.59 o 
   1  10   8       34.52       20.61     11.01 o 
   2  10   8      463.64      424.57     27.65 o 
   3  10   8      453.06      419.51     26.61 o 
   4  10   8      152.69      126.81     20.19 o 
   5  10   8      201.53      184.11     30.60 o 
   6  10   8       23.62      -17.55     32.27 o 
   7  10   8       26.65      -10.25     38.82 o 
   8  10   8      118.54      138.10     73.04 o 
 -10  11   8       28.10       64.89     67.72 o 
  -9  11   8        0.00      -14.87     41.26 o 
  -8  11   8       50.51       82.73     37.41 o 
  -7  11   8        3.10       -4.72     27.28 o 
  -6  11   8       66.30       45.67     14.40 o 
  -5  11   8     1184.83     1323.86     42.80 o 
  -4  11   8       50.46       27.57     13.11 o 
  -3  11   8      113.32      105.88     17.63 o 
  -2  11   8      528.03      497.15     26.28 o 
  -1  11   8        1.81       -3.12      7.89 o 
   0  11   8        4.44       -1.32      9.52 o 
   1  11   8       59.30       32.79     14.23 o 
   2  11   8       18.35       17.47      9.93 o 
   3  11   8        3.03       -0.74     15.21 o 
   4  11   8       78.81       53.55     26.81 o 
   5  11   8      121.54       85.53     30.51 o 
   6  11   8       51.94      114.25     38.66 o 
   7  11   8        8.79       29.09     41.11 o 
   8  11   8       52.90       46.92     65.30 o 
 -10  12   8        0.66      -77.15     77.15 o 
  -9  12   8      103.99      113.72     52.49 o 
  -8  12   8       39.66       19.74     44.81 o 
  -7  12   8      108.43      136.42     35.55 o 
  -6  12   8       89.00       75.82     18.55 o 
  -5  12   8      101.63       74.34     13.88 o 
  -4  12   8     1722.85     1829.35     48.76 o 
  -3  12   8        0.28        7.31     12.78 o 
  -2  12   8       15.59       21.16     11.23 o 
  -1  12   8      304.63      318.40     17.67 o 
   0  12   8     1180.23     1229.17     35.29 o 
   1  12   8      401.50      413.62     18.51 o 
   2  12   8      495.01      539.96     21.76 o 
   3  12   8       25.29       15.76     11.49 o 
   4  12   8      207.86      118.99     23.99 o 
   5  12   8      508.86      637.03     75.70 o 
   6  12   8      258.29      236.20     44.54 o 
   7  12   8       18.17       18.16     41.62 o 
   8  12   8       99.09       78.14     52.87 o 
  -9  13   8       32.59       33.23     49.73 o 
  -8  13   8      558.64      474.79     48.91 o 
  -7  13   8       63.48       18.30     28.54 o 
  -6  13   8     1300.17     1195.61     46.20 o 
  -5  13   8       20.55       25.88     12.95 o 
  -4  13   8       73.32       35.95     14.80 o 
  -3  13   8       51.02       27.49     18.05 o 
  -2  13   8      323.05      323.50     21.36 o 
  -1  13   8     2280.67     2441.71     64.12 o 
   0  13   8       92.68       82.29     15.77 o 
   1  13   8      128.11      149.56     16.40 o 
   2  13   8      405.32      383.87     18.84 o 
   3  13   8       12.54       19.07     10.95 o 
   4  13   8      226.09      203.92     28.95 o 
   5  13   8        2.34       39.18     39.18 o 
   6  13   8      108.18       46.93     51.15 o 
   7  13   8      115.27       71.83     45.95 o 
  -9  14   8        0.09       52.59     54.20 o 
  -8  14   8      294.03      139.58     35.23 o 
  -7  14   8       86.76       43.47     29.34 o 
  -6  14   8      625.03      630.31     34.38 o 
  -5  14   8      168.24      142.53     21.17 o 
  -4  14   8       15.43       -2.78     15.96 o 
  -3  14   8      100.53       82.49     18.60 o 
  -2  14   8        9.96       25.43     16.21 o 
  -1  14   8     2450.13     2570.99    116.87 o 
   0  14   8     3075.78     3626.99    151.01 o 
   1  14   8      160.92      150.67     15.03 o 
   2  14   8       67.66       67.63     11.23 o 
   3  14   8       31.99       19.64      9.98 o 
   4  14   8      193.21      184.57     18.47 o 
   5  14   8       74.13       97.09     49.10 o 
   6  14   8        0.21      -15.05     33.38 o 
   7  14   8        0.19       27.04     52.48 o 
  -9  15   8        8.82       76.13     75.72 o 
  -8  15   8        1.99      -31.63     31.63 o 
  -7  15   8        0.52       16.09     27.74 o 
  -6  15   8        8.03       -7.00     17.78 o 
  -5  15   8      650.61      605.53     55.73 o 
  -4  15   8      330.50      362.49     32.16 o 
  -3  15   8       79.76       48.80     19.04 o 
  -2  15   8       55.58       39.45     17.62 o 
  -1  15   8       23.69       11.87     17.31 o 
   0  15   8     1199.69     1219.22     47.35 o 
   1  15   8       44.78        3.88     16.11 o 
   2  15   8       18.05       -7.83     14.95 o 
   3  15   8       51.76       37.60     23.97 o 
   4  15   8       28.72       46.63     30.17 o 
   5  15   8       30.34       23.96     38.67 o 
   6  15   8        9.04       13.24     40.48 o 
   7  15   8        4.11       44.53    111.01 o 
  -8  16   8        9.20       49.04     48.01 o 
  -7  16   8       50.67        4.37     34.55 o 
  -6  16   8        7.42        8.81     21.70 o 
  -5  16   8      133.06      136.06     29.98 o 
  -4  16   8       59.19       55.21     26.29 o 
  -3  16   8       62.51       53.21     18.78 o 
  -2  16   8      731.61      809.88     47.44 o 
  -1  16   8      413.08      396.46     37.04 o 
   0  16   8      743.06      740.24     42.79 o 
   1  16   8      153.89      138.55     46.79 o 
   2  16   8      235.16      191.35     24.18 o 
   3  16   8        0.09        7.13     14.97 o 
   4  16   8        2.20       21.85     59.37 o 
   5  16   8        5.44       30.66     38.04 o 
   6  16   8       87.82       80.29    107.62 o 
  -8  17   8        1.57      -55.96     55.96 o 
  -7  17   8        0.68      -31.56     31.56 o 
  -6  17   8       17.38       -0.89     18.19 o 
  -5  17   8        4.45      -22.75     23.68 o 
  -4  17   8        4.38       11.19     57.08 o 
  -3  17   8       39.29       26.12     17.65 o 
  -2  17   8      404.63      423.40     37.82 o 
  -1  17   8      908.93      968.41     84.44 o 
   0  17   8        0.71       51.48     23.26 o 
   1  17   8     1797.08     2025.94     81.51 o 
   2  17   8      149.52       89.80     22.16 o 
   3  17   8       60.65       38.22     29.73 o 
   4  17   8       20.78       -2.85     86.22 o 
   5  17   8        7.55        2.69     37.12 o 
   6  17   8       81.78       64.52     52.27 o 
  -8  18   8       12.09       24.18     80.54 o 
  -7  18   8       84.22       59.86     34.99 o 
  -6  18   8        5.70       15.40     17.61 o 
  -5  18   8       12.62       -7.44     22.45 o 
  -4  18   8        4.60      -10.64     50.06 o 
  -3  18   8      264.91      301.55     58.53 o 
  -2  18   8       11.92      -16.35     23.41 o 
  -1  18   8      271.24      269.41     29.36 o 
   0  18   8      914.01     1015.77     54.47 o 
   1  18   8      203.09      198.08     47.03 o 
   2  18   8      567.75      588.52     34.10 o 
   3  18   8       74.10       46.93     38.89 o 
   4  18   8        1.07       18.78     52.96 o 
   5  18   8        0.00       47.87     51.64 o 
   6  18   8       21.09       34.72     67.90 o 
  -7  19   8      122.26       15.51     49.02 o 
  -6  19   8       16.21       -2.15     40.47 o 
  -5  19   8       11.41       47.55     22.29 o 
  -4  19   8        0.00      -24.66     26.07 o 
  -3  19   8       23.61       11.25     39.90 o 
  -2  19   8       60.86       32.58     27.16 o 
  -1  19   8      223.36      149.91     30.68 o 
   0  19   8     1110.30     1277.47     71.49 o 
   1  19   8      282.82      333.55     79.93 o 
   2  19   8      205.45      188.50     34.06 o 
   3  19   8       57.77       80.64     44.00 o 
   4  19   8        0.51      -36.09     38.21 o 
   5  19   8       68.84       12.74     79.93 o 
  -7  20   8      150.39       16.20     75.94 o 
  -6  20   8       10.27       -9.47     34.08 o 
  -5  20   8        0.09      -29.88     33.04 o 
  -4  20   8      260.33      243.04     42.35 o 
  -3  20   8      269.52      409.48    151.40 o 
  -2  20   8      146.20      138.12     44.68 o 
  -1  20   8       55.39       52.73     37.49 o 
   0  20   8        1.36       18.58    130.24 o 
   1  20   8       60.61        1.99     34.62 o 
   2  20   8      551.38      646.80     80.05 o 
   3  20   8      269.16      263.80     49.62 o 
   4  20   8       12.45       36.74     51.60 o 
   5  20   8       81.18       80.03     84.89 o 
  -6  21   8       91.54       90.98     41.96 o 
  -5  21   8        1.20       12.64     31.39 o 
  -4  21   8       73.46      136.55     45.69 o 
  -3  21   8      262.83      259.56    137.73 o 
  -2  21   8       61.57       41.37     52.00 o 
  -1  21   8       55.46      -10.57     39.50 o 
   0  21   8       14.73       -8.43     30.79 o 
   1  21   8      557.10      708.94     68.04 o 
   2  21   8      580.91      617.39    104.96 o 
   3  21   8        4.65      -34.52     34.52 o 
   4  21   8        7.10       50.29     46.08 o 
  -5  22   8        3.94        2.85     30.68 o 
  -4  22   8        6.32       25.70     48.39 o 
  -3  22   8       30.05       14.60     39.98 o 
  -2  22   8      321.34      230.40    115.12 o 
  -1  22   8      151.31      178.61     46.60 o 
   0  22   8       70.32       82.41     57.56 o 
   1  22   8      127.02       66.47     60.46 o 
   2  22   8        4.89      -38.75     38.75 o 
   3  22   8       28.19       22.49     47.00 o 
  -4  23   8      356.11      356.19     61.53 o 
  -3  23   8       11.10       29.22     66.75 o 
  -2  23   8      115.56       89.08     44.16 o 
  -1  23   8      522.45      595.09     75.23 o 
   0  23   8        0.00       40.65     48.61 o 
   1  23   8       18.21      -17.10     42.67 o 
   2  23   8      188.27      137.97     51.65 o 
  -3  24   8        8.72      -13.12     48.05 o 
  -2  24   8        7.45       41.26     55.98 o 
  -1  24   8      284.72      257.67     59.02 o 
   0  24   8      104.63       92.87     48.70 o 
   1  24   8        5.14       87.31     89.97 o 
 -11   1   9      222.12      216.30     63.38 o 
 -10   1   9      118.50      100.60     97.71 o 
  -9   1   9        8.49       34.94     29.99 o 
  -8   1   9       36.06        3.72     19.00 o 
  -7   1   9      617.63      662.48     31.30 o 
  -6   1   9        2.32       -5.99     10.56 o 
  -5   1   9      919.23      929.56     25.33 o 
  -4   1   9      396.56      459.22     19.56 o 
  -3   1   9     1158.45     1149.70     24.38 o 
  -2   1   9      716.68      757.51     30.53 o 
  -1   1   9     4581.74     4656.42    104.77 o 
   0   1   9     1437.34     1459.41     42.29 o 
   1   1   9      542.16      490.65     19.60 o 
   2   1   9       13.51        3.16      7.08 o 
   3   1   9     1127.75     1258.75     36.03 o 
   4   1   9     2046.71     2137.87     61.65 o 
   5   1   9        2.28      -15.80     19.34 o 
   6   1   9       73.16       42.69     22.91 o 
   7   1   9       65.11      106.54     38.94 o 
   8   1   9      104.30      123.72     65.90 o 
   9   1   9       19.07      -36.28     69.89 o 
 -11   2   9       62.10       87.28     62.81 o 
 -10   2   9        6.04        1.36     44.89 o 
  -9   2   9       43.26       34.61     37.91 o 
  -8   2   9        0.00       13.34     21.31 o 
  -7   2   9      990.84     1106.54     41.88 o 
  -6   2   9        4.99      -10.72     10.72 o 
  -5   2   9      396.87      407.33     17.11 o 
  -4   2   9     1376.83     1458.92     30.78 o 
  -3   2   9      552.02      535.26     16.27 o 
  -2   2   9      554.07      549.79     14.36 o 
  -1   2   9      644.71      611.47     24.68 o 
   0   2   9      224.27      222.51     10.46 o 
   1   2   9     3573.58     3628.94     67.07 o 
   2   2   9      705.13      701.55     21.63 o 
   3   2   9       18.34        3.70      8.81 o 
   4   2   9     1642.26     1601.14     70.99 o 
   5   2   9     2145.16     2117.54     95.36 o 
   6   2   9      129.53      106.57     18.10 o 
   7   2   9      188.48      226.71     55.26 o 
   8   2   9      129.08      170.50     67.23 o 
   9   2   9       18.40       38.74     54.01 o 
 -11   3   9      120.85       18.67    169.66 o 
 -10   3   9        0.15       31.04     45.59 o 
  -9   3   9       34.49      -35.48     35.48 o 
  -8   3   9       65.55       14.57     43.04 o 
  -7   3   9     5278.53     5930.52    124.86 o 
  -6   3   9       53.08       49.66     13.13 o 
  -5   3   9     1612.65     1773.29     36.48 o 
  -4   3   9        4.51        6.39      6.96 o 
  -3   3   9       53.73       38.31      7.87 o 
  -2   3   9     2930.46     3058.31     69.49 o 
  -1   3   9       21.22       21.65      8.41 o 
   0   3   9     3457.47     3424.10    222.99 o 
   1   3   9     2879.74     2882.60     52.19 o 
   2   3   9       25.23       23.58      7.90 o 
   3   3   9       38.16       34.05     10.06 o 
   4   3   9      140.88      124.24     19.20 o 
   5   3   9       81.26       74.84     20.38 o 
   6   3   9        2.26        1.04     13.46 o 
   7   3   9       15.06       34.99     35.79 o 
   8   3   9       10.33       15.26     41.19 o 
 -11   4   9       79.67      124.55     87.55 o 
 -10   4   9       12.98      -42.18     72.68 o 
  -9   4   9      145.65       66.14     47.00 o 
  -8   4   9       56.44       34.89     23.24 o 
  -7   4   9     2967.92     3112.06    110.22 o 
  -6   4   9        0.76      -10.48     10.48 o 
  -5   4   9      332.51      376.96     22.66 o 
  -4   4   9       71.27       68.38      9.38 o 
  -3   4   9      999.73     1006.33     23.73 o 
  -2   4   9     1713.19     1669.30     31.09 o 
  -1   4   9     2528.58     2483.75     62.28 o 
   0   4   9     2203.83     2251.67     66.26 o 
   1   4   9      546.80      593.18     17.15 o 
   2   4   9        0.67        0.23      9.17 o 
   3   4   9        0.51       -7.20      9.04 o 
   4   4   9      919.56      972.36     34.19 o 
   5   4   9      291.51      269.81     25.23 o 
   6   4   9      718.79      808.68     57.98 o 
   7   4   9      436.76      543.91     60.26 o 
   8   4   9      161.75      203.18     56.23 o 
 -11   5   9        1.25       82.23     79.57 o 
 -10   5   9      414.09      549.25    108.59 o 
  -9   5   9       42.10       45.53     39.87 o 
  -8   5   9      177.13      210.05     36.78 o 
  -7   5   9      220.54      206.54     24.07 o 
  -6   5   9       38.59       27.63     12.07 o 
  -5   5   9      604.76      620.86     22.74 o 
  -4   5   9     1145.91     1079.62     27.31 o 
  -3   5   9     1386.70     1397.90     41.09 o 
  -2   5   9       31.76       34.06      8.61 o 
  -1   5   9      703.90      750.23     31.94 o 
   0   5   9      316.12      299.94     30.74 o 
   1   5   9     1198.38     1265.02     34.56 o 
   2   5   9       45.89       43.18      9.08 o 
   3   5   9       34.92       20.08     12.14 o 
   4   5   9        0.35        1.91      9.34 o 
   5   5   9      113.33      130.99     23.13 o 
   6   5   9       77.33       78.41     29.25 o 
   7   5   9       25.85       36.22     34.71 o 
   8   5   9      127.42      184.33     50.33 o 
 -10   6   9        3.08       -2.83     64.18 o 
  -9   6   9        1.61      -33.61     43.90 o 
  -8   6   9       26.50       29.37     29.57 o 
  -7   6   9      182.98      177.94     22.78 o 
  -6   6   9       15.21       17.82     11.36 o 
  -5   6   9      185.50      180.75     14.30 o 
  -4   6   9        0.92       -2.71     10.62 o 
  -3   6   9      679.41      669.41     22.19 o 
  -2   6   9      297.18      307.17     10.65 o 
  -1   6   9      343.96      380.32     27.11 o 
   0   6   9      340.89      333.74     19.25 o 
   1   6   9      164.52      139.21     11.07 o 
   2   6   9       33.51       41.37      9.81 o 
   3   6   9        0.56       -8.02     10.53 o 
   4   6   9      646.58      641.77     55.12 o 
   5   6   9     2287.19     2301.62     76.47 o 
   6   6   9       36.54       57.60     34.02 o 
   7   6   9      602.03      672.05     66.42 o 
   8   6   9       55.85       78.57     43.95 o 
 -10   7   9      173.80      160.60     58.42 o 
  -9   7   9       52.62       15.74     44.61 o 
  -8   7   9       84.00       38.10     63.85 o 
  -7   7   9       65.67       48.07     19.93 o 
  -6   7   9      663.58      676.65     26.89 o 
  -5   7   9      513.90      535.24     21.85 o 
  -4   7   9       63.85       55.32      9.99 o 
  -3   7   9      314.18      385.02     14.80 o 
  -2   7   9      125.02      115.51      8.63 o 
  -1   7   9      278.26      288.66     14.28 o 
   0   7   9       87.41      109.56      8.85 o 
   1   7   9      234.93      239.68     33.79 o 
   2   7   9       12.16       -2.74     15.14 o 
   3   7   9       96.24       98.26     14.84 o 
   4   7   9      647.35      573.59     32.33 o 
   5   7   9       34.52       54.34     21.52 o 
   6   7   9      740.08      894.53     88.64 o 
   7   7   9        2.40      -11.62     44.14 o 
   8   7   9      369.02      326.56    129.99 o 
 -10   8   9       65.56       71.59     95.53 o 
  -9   8   9        0.62       35.82     42.20 o 
  -8   8   9       55.89      -35.42     35.42 o 
  -7   8   9       35.94       19.62     16.67 o 
  -6   8   9      513.17      491.55     23.27 o 
  -5   8   9       16.31       -8.63      9.64 o 
  -4   8   9     1076.02     1113.68     29.51 o 
  -3   8   9      187.53      189.18     11.72 o 
  -2   8   9      270.85      283.52     18.37 o 
  -1   8   9      680.50      637.04     17.92 o 
   0   8   9     1028.52     1074.36     25.92 o 
   1   8   9      512.02      503.83     19.56 o 
   2   8   9        1.03       -2.21     11.69 o 
   3   8   9      289.08      256.02     30.17 o 
   4   8   9       26.56        5.44     21.64 o 
   5   8   9       51.81       49.28     21.26 o 
   6   8   9      166.88      149.46     66.63 o 
   7   8   9       87.82      139.57     61.13 o 
   8   8   9        1.90       85.14     45.87 o 
 -10   9   9      146.67       79.78     50.79 o 
  -9   9   9      235.77      198.95     56.71 o 
  -8   9   9       21.04      -29.07     37.89 o 
  -7   9   9      275.05      268.65     31.85 o 
  -6   9   9      109.99      111.59     15.88 o 
  -5   9   9      357.36      368.46     24.91 o 
  -4   9   9      421.79      426.43     21.17 o 
  -3   9   9      108.10      100.27     19.46 o 
  -2   9   9       52.07       64.11      7.38 o 
  -1   9   9      386.92      355.54     16.42 o 
   0   9   9      238.50      235.69     26.19 o 
   1   9   9      624.97      663.67     54.27 o 
   2   9   9      196.43      203.07     16.15 o 
   3   9   9      849.70      834.78     66.05 o 
   4   9   9       96.38       59.63     20.01 o 
   5   9   9      255.33      189.80     28.66 o 
   6   9   9      337.25      316.70     46.56 o 
   7   9   9      322.53      319.39     60.42 o 
   8   9   9       65.44       21.69     48.55 o 
 -10  10   9        0.52      101.12     56.43 o 
  -9  10   9      905.88      923.71     95.35 o 
  -8  10   9      307.40      246.54     46.99 o 
  -7  10   9       31.42       11.45     19.51 o 
  -6  10   9        0.28      -10.88     12.71 o 
  -5  10   9     1417.98     1496.92     42.27 o 
  -4  10   9      685.73      705.66     28.85 o 
  -3  10   9      230.49      199.65     14.63 o 
  -2  10   9       21.87       38.67     12.06 o 
  -1  10   9        7.40       -1.61      7.48 o 
   0  10   9      711.26      734.20     24.88 o 
   1  10   9      109.99       96.80      9.37 o 
   2  10   9     1238.95     1369.34     40.68 o 
   3  10   9       88.06       63.92     18.27 o 
   4  10   9       34.40        9.88     19.33 o 
   5  10   9      179.08      201.15     35.24 o 
   6  10   9      548.86      456.51    116.21 o 
   7  10   9       35.17       32.69     94.93 o 
   8  10   9       29.45      -23.09     99.16 o 
 -10  11   9      229.69      191.78     56.52 o 
  -9  11   9      206.89      195.32     55.56 o 
  -8  11   9      161.03       28.28     45.35 o 
  -7  11   9        0.00       -3.24     17.91 o 
  -6  11   9      384.79      398.27     37.80 o 
  -5  11   9       53.30       51.65     14.86 o 
  -4  11   9     2693.91     2774.84     91.34 o 
  -3  11   9     1971.91     2074.45     54.19 o 
  -2  11   9     1729.17     1827.91     45.48 o 
  -1  11   9      362.07      385.48     17.24 o 
   0  11   9       18.00       11.33      9.36 o 
   1  11   9      746.77      767.40     28.25 o 
   2  11   9       11.25       14.02     10.47 o 
   3  11   9       81.47       63.69     21.04 o 
   4  11   9      220.13      226.62     37.14 o 
   5  11   9      306.26      258.21     36.26 o 
   6  11   9       26.00       47.97     41.54 o 
   7  11   9      148.53      173.07     71.10 o 
  -9  12   9       19.00      -26.47     55.38 o 
  -8  12   9       12.51       -6.69     33.84 o 
  -7  12   9        0.04        9.45     24.80 o 
  -6  12   9      481.96      422.75     26.94 o 
  -5  12   9       32.46       26.38     13.84 o 
  -4  12   9      169.09      167.51     22.36 o 
  -3  12   9      302.84      287.16     20.93 o 
  -2  12   9      315.41      329.78     22.55 o 
  -1  12   9     4877.24     5622.62    119.95 o 
   0  12   9       67.40       51.42     10.03 o 
   1  12   9      178.47      156.15     13.95 o 
   2  12   9       10.50       15.20     11.31 o 
   3  12   9       19.39       28.06     17.94 o 
   4  12   9      483.21      656.81     58.32 o 
   5  12   9       84.89       34.44     39.42 o 
   6  12   9        1.41        3.53     49.70 o 
   7  12   9       41.86      -15.34     42.43 o 
  -9  13   9        0.16      -18.62     48.02 o 
  -8  13   9        0.15      -24.33     41.59 o 
  -7  13   9       35.74       42.16     22.00 o 
  -6  13   9        0.30      -15.90     15.90 o 
  -5  13   9      404.63      400.70     25.86 o 
  -4  13   9       84.84       63.49     16.06 o 
  -3  13   9      379.89      333.95     35.64 o 
  -2  13   9       38.70       43.02     13.22 o 
  -1  13   9     1152.60     1122.35     41.74 o 
   0  13   9       78.50       60.04     13.68 o 
   1  13   9      180.31      206.75     19.32 o 
   2  13   9      266.83      238.13     16.86 o 
   3  13   9      685.71      703.03     66.50 o 
   4  13   9       37.43       21.36     22.41 o 
   5  13   9       53.37       79.67     34.00 o 
   6  13   9      165.08      102.44     69.05 o 
   7  13   9        7.04      -29.02     71.10 o 
  -9  14   9      102.96      130.03     62.82 o 
  -8  14   9      386.37      430.37     62.28 o 
  -7  14   9       71.23       -8.46     26.39 o 
  -6  14   9      234.81      172.04     23.39 o 
  -5  14   9     1963.06     2051.56     96.54 o 
  -4  14   9      809.91      852.66     39.13 o 
  -3  14   9       47.33       33.08     15.19 o 
  -2  14   9      617.34      711.54     34.72 o 
  -1  14   9      122.93      129.92     27.89 o 
   0  14   9      699.84      766.90     33.23 o 
   1  14   9      644.66      579.05     22.71 o 
   2  14   9      778.45      782.64     25.81 o 
   3  14   9      191.28      183.14     14.85 o 
   4  14   9       54.17       42.81     64.57 o 
   5  14   9       34.66       31.75     32.92 o 
   6  14   9       30.05       50.07     40.85 o 
   7  14   9       14.40       88.20     54.30 o 
  -9  15   9       11.29      -48.97     48.97 o 
  -8  15   9       82.05       89.95     34.57 o 
  -7  15   9       35.17       28.80     28.12 o 
  -6  15   9        2.35      -22.23     22.23 o 
  -5  15   9      401.65      383.01     29.54 o 
  -4  15   9      240.75      282.35     33.20 o 
  -3  15   9      494.56      533.83     30.30 o 
  -2  15   9       36.46       20.29     18.22 o 
  -1  15   9       54.44       39.32     16.55 o 
   0  15   9      687.61      677.03     39.83 o 
   1  15   9     1212.17     1428.76     45.76 o 
   2  15   9      149.28      139.75     19.29 o 
   3  15   9       69.09       54.82     18.48 o 
   4  15   9       16.26        4.28     27.04 o 
   5  15   9       36.15       47.92     39.22 o 
   6  15   9      167.58      149.06     49.14 o 
  -8  16   9       39.43       28.06     49.41 o 
  -7  16   9       72.01       18.10     32.78 o 
  -6  16   9       43.03      -17.76     18.55 o 
  -5  16   9       86.69       82.74     20.82 o 
  -4  16   9      421.35      370.35     33.94 o 
  -3  16   9        1.23       -0.70     17.89 o 
  -2  16   9      181.90      199.14     25.66 o 
  -1  16   9      799.33      841.69     57.96 o 
   0  16   9     1050.61     1173.14     54.08 o 
   1  16   9       18.47       12.06     16.02 o 
   2  16   9      233.04      172.60     21.46 o 
   3  16   9       32.77       21.93     31.88 o 
   4  16   9       19.79       51.48     39.16 o 
   5  16   9        1.98        1.31     43.93 o 
   6  16   9        6.23       35.03     43.12 o 
  -8  17   9       93.54      114.48     58.28 o 
  -7  17   9       23.95        0.61     33.08 o 
  -6  17   9       49.96       32.45     27.93 o 
  -5  17   9      155.54      140.29     40.88 o 
  -4  17   9        4.23       -7.08     21.57 o 
  -3  17   9       26.64       27.34     22.01 o 
  -2  17   9      201.97      225.57     47.33 o 
  -1  17   9      453.86      473.64     37.40 o 
   0  17   9      266.82      325.61     39.35 o 
   1  17   9      879.02      990.22     46.02 o 
   2  17   9        3.60        5.56     20.62 o 
   3  17   9      537.80      727.02     66.21 o 
   4  17   9       11.61       -2.68     30.71 o 
   5  17   9        1.88        2.95     68.93 o 
   6  17   9       80.43      189.30     62.63 o 
  -7  18   9      116.85       51.79     85.23 o 
  -6  18   9      152.28      145.92     37.39 o 
  -5  18   9       50.95        7.00     19.64 o 
  -4  18   9       10.71       56.64     38.04 o 
  -3  18   9      672.92      728.92     48.65 o 
  -2  18   9      282.25      283.02     32.88 o 
  -1  18   9      300.59      354.78     49.77 o 
   0  18   9      555.08      528.16     39.80 o 
   1  18   9      205.78      252.74     39.59 o 
   2  18   9     1290.32     1592.72     77.83 o 
   3  18   9       28.24       51.30     31.89 o 
   4  18   9       44.05       10.52     73.16 o 
   5  18   9       11.38       23.49     59.62 o 
  -7  19   9        8.99        1.73     78.96 o 
  -6  19   9        3.93       49.63     45.25 o 
  -5  19   9      269.49      268.98     31.90 o 
  -4  19   9      724.87      894.30    106.47 o 
  -3  19   9      750.20      913.77     97.95 o 
  -2  19   9      341.61      451.24     78.84 o 
  -1  19   9      355.91      361.81     85.37 o 
   0  19   9       52.41       53.63     30.98 o 
   1  19   9     1229.84     1218.57     83.67 o 
   2  19   9       25.48       14.81     28.56 o 
   3  19   9       50.55       48.76     80.54 o 
   4  19   9       88.57      -21.52     66.99 o 
   5  19   9      471.96      441.36     97.34 o 
  -6  20   9       49.06       40.25     49.85 o 
  -5  20   9        8.41      -10.97     41.00 o 
  -4  20   9        6.99        0.55     42.57 o 
  -3  20   9      106.07       96.04     44.14 o 
  -2  20   9        0.61        7.97     30.81 o 
  -1  20   9       40.56       38.23     64.57 o 
   0  20   9        0.50      -17.29     34.56 o 
   1  20   9      571.92      587.40    143.42 o 
   2  20   9      122.33      109.67     99.88 o 
   3  20   9       96.36      186.66     62.07 o 
   4  20   9      193.28      158.59     54.26 o 
  -6  21   9       79.37       52.93     38.43 o 
  -5  21   9      145.40      153.76     54.44 o 
  -4  21   9        0.31      -39.23     39.23 o 
  -3  21   9      185.13      155.20     41.60 o 
  -2  21   9       43.07      -26.10     31.81 o 
  -1  21   9        0.02        4.82     58.41 o 
   0  21   9       42.37       68.90     44.79 o 
   1  21   9      239.16      143.03     61.79 o 
   2  21   9        3.06      -46.31     46.31 o 
   3  21   9       38.66       60.74     83.84 o 
   4  21   9       74.55      105.45     71.10 o 
  -5  22   9        0.86      -13.14     29.22 o 
  -4  22   9        0.92       -3.13     43.85 o 
  -3  22   9       30.51       -4.05     44.81 o 
  -2  22   9       34.66      121.46     55.75 o 
  -1  22   9       39.64       15.24     46.03 o 
   0  22   9        0.87       40.58     63.24 o 
   1  22   9      307.66      267.36     65.30 o 
   2  22   9      214.49      259.72     57.13 o 
   3  22   9        0.86      -11.53     54.49 o 
  -4  23   9      238.34      247.26     72.31 o 
  -3  23   9       31.15        7.91     50.06 o 
  -2  23   9        0.02        6.63     44.02 o 
  -1  23   9       34.13      -41.62     44.63 o 
   0  23   9        6.28       -8.41     40.08 o 
   1  23   9       18.85      -47.67     47.67 o 
   2  23   9       91.12      -49.10     79.08 o 
  -2  24   9        8.19      -38.07     38.07 o 
  -1  24   9      122.83       78.12     80.78 o 
 -11   0  10       12.84      -74.25     74.25 o 
 -10   0  10        2.72       15.96     63.61 o 
  -9   0  10      715.71      572.46    100.37 o 
  -8   0  10      784.71      894.36     92.14 o 
  -7   0  10      361.64      316.00     32.33 o 
  -6   0  10      605.87      624.98     33.89 o 
  -5   0  10     1862.51     2127.09     60.87 o 
  -4   0  10     1326.19     1529.88     41.83 o 
  -3   0  10      308.24      254.19     15.52 o 
  -2   0  10      142.93      139.00     14.08 o 
  -1   0  10      893.47     1088.82     36.12 o 
   0   0  10     1729.78     1773.45     46.95 o 
   1   0  10    11323.31    11763.97    560.65 o 
   2   0  10       56.37       78.66     13.09 o 
   3   0  10      912.34      860.69     64.69 o 
   4   0  10     8713.46     9955.09    301.47 o 
   5   0  10      395.65      360.55     44.23 o 
   6   0  10      108.07       97.95     46.44 o 
   7   0  10       37.36       28.30     49.10 o 
   8   0  10      194.40      175.58     90.45 o 
 -11   1  10      451.96      528.86     81.94 o 
 -10   1  10      297.81      202.43     61.08 o 
  -9   1  10      110.74       63.23     56.83 o 
  -8   1  10       18.83      -15.01     20.51 o 
  -7   1  10        4.23        3.08     15.43 o 
  -6   1  10      169.23      168.81     15.21 o 
  -5   1  10      710.32      766.98     23.06 o 
  -4   1  10       36.35       31.04      8.33 o 
  -3   1  10       48.06       45.86      7.14 o 
  -2   1  10     3896.37     4005.73     57.50 o 
  -1   1  10     2264.16     2567.02     49.99 o 
   0   1  10      997.60      985.25     25.00 o 
   1   1  10      434.89      435.48     16.76 o 
   2   1  10       87.58      104.57     10.81 o 
   3   1  10       17.09        9.37      9.50 o 
   4   1  10     5118.25     5535.90    153.00 o 
   5   1  10        9.42        1.88     17.79 o 
   6   1  10      875.19      980.40     49.38 o 
   7   1  10      210.90      218.12     28.92 o 
   8   1  10       97.49      112.31     63.87 o 
 -11   2  10      304.56      331.28     93.47 o 
 -10   2  10      219.54      142.55     52.60 o 
  -9   2  10        7.46       64.37     43.17 o 
  -8   2  10      537.51      514.31     33.91 o 
  -7   2  10       23.30       37.10     14.90 o 
  -6   2  10      484.31      536.29     23.04 o 
  -5   2  10      639.41      667.39     26.23 o 
  -4   2  10      214.47      191.32     13.21 o 
  -3   2  10     1179.78     1270.44     40.26 o 
  -2   2  10      198.61      159.75      6.36 o 
  -1   2  10        3.58       -5.71      6.43 o 
   0   2  10       73.82       67.21      5.38 o 
   1   2  10      215.39      234.66     13.49 o 
   2   2  10     3497.86     3531.97     69.49 o 
   3   2  10        4.52        8.72      8.85 o 
   4   2  10      176.05      205.50     16.89 o 
   5   2  10       19.97        1.10     22.63 o 
   6   2  10       81.75       72.95     21.73 o 
   7   2  10       82.19       88.93     45.83 o 
   8   2  10       12.26      -20.40     48.25 o 
 -11   3  10       34.03       60.88     57.85 o 
 -10   3  10       13.12      -18.47     46.64 o 
  -9   3  10      234.20      253.48     54.53 o 
  -8   3  10       20.12       -0.61     22.87 o 
  -7   3  10      189.06      200.48     19.58 o 
  -6   3  10     1650.96     1742.34     39.91 o 
  -5   3  10      438.84      454.45     26.13 o 
  -4   3  10      187.28      185.91     15.00 o 
  -3   3  10     1348.41     1333.85     29.59 o 
  -2   3  10     4681.27     4872.34     98.69 o 
  -1   3  10     1194.85     1238.39     55.54 o 
   0   3  10      248.51      250.42     20.95 o 
   1   3  10       13.00       17.62      6.88 o 
   2   3  10        0.26        7.03      7.86 o 
   3   3  10       17.51       15.79     10.04 o 
   4   3  10     1201.78     1271.23     40.83 o 
   5   3  10      275.45      258.37     23.43 o 
   6   3  10      172.77      175.76    113.91 o 
   7   3  10        8.27      -15.35     47.89 o 
   8   3  10       14.11      -27.53     40.84 o 
 -10   4  10       29.17       88.27     57.32 o 
  -9   4  10       19.96      -15.06     32.69 o 
  -8   4  10      264.84      218.37     31.64 o 
  -7   4  10      126.16      157.50     21.82 o 
  -6   4  10      646.76      701.41     29.75 o 
  -5   4  10     1466.34     1638.35     35.71 o 
  -4   4  10      752.47      768.61     25.97 o 
  -3   4  10      576.48      637.11     20.53 o 
  -2   4  10       10.11       -9.42      9.42 o 
  -1   4  10      873.92      905.19     34.23 o 
   0   4  10      124.57      147.43     11.59 o 
   1   4  10       10.29       16.39      7.11 o 
   2   4  10      260.79      246.64     13.93 o 
   3   4  10       21.27       10.04      9.53 o 
   4   4  10     1166.65     1180.39     37.30 o 
   5   4  10      287.55      277.48     26.47 o 
   6   4  10       28.98       30.81     13.83 o 
   7   4  10       41.81      -36.84     40.44 o 
   8   4  10       37.87      -24.22     40.33 o 
 -10   5  10       16.36       -9.06     45.79 o 
  -9   5  10       10.21       23.60     34.58 o 
  -8   5  10        2.50        8.86     29.72 o 
  -7   5  10     1565.63     1741.30     53.06 o 
  -6   5  10      519.71      562.40     24.17 o 
  -5   5  10      128.61      124.81     13.10 o 
  -4   5  10     1271.35     1250.62     33.86 o 
  -3   5  10       69.23       54.22     11.07 o 
  -2   5  10      271.86      280.34     20.53 o 
  -1   5  10       92.86      118.17     24.43 o 
   0   5  10      218.16      185.21     15.27 o 
   1   5  10       27.20       37.07     11.70 o 
   2   5  10      126.37      124.62     17.50 o 
   3   5  10      202.06      160.46     14.00 o 
   4   5  10      759.74      823.93     31.99 o 
   5   5  10       73.50       65.68     21.40 o 
   6   5  10      203.82      192.46     76.30 o 
   7   5  10      565.95      480.31     58.46 o 
   8   5  10        1.48       49.14     42.97 o 
 -10   6  10       93.69       77.27     62.46 o 
  -9   6  10       21.99       42.81     61.43 o 
  -8   6  10      154.90      170.99     74.73 o 
  -7   6  10      269.74      228.55     23.17 o 
  -6   6  10       36.66       21.00     13.42 o 
  -5   6  10        2.34       -3.86      9.57 o 
  -4   6  10      488.08      490.49     18.76 o 
  -3   6  10        1.90       -5.70      5.70 o 
  -2   6  10      278.42      310.57     13.11 o 
  -1   6  10        4.71        9.45     13.83 o 
   0   6  10      650.10      663.15     35.40 o 
   1   6  10       56.25       54.01      6.48 o 
   2   6  10      176.76      193.00     20.29 o 
   3   6  10      852.39      885.02     35.18 o 
   4   6  10      154.83      110.06     20.95 o 
   5   6  10      195.16      143.36     24.37 o 
   6   6  10      579.99      525.04     61.79 o 
   7   6  10       60.24       79.59     40.80 o 
   8   6  10        2.12      -39.96     49.10 o 
 -10   7  10       63.98        9.67     49.89 o 
  -9   7  10       77.06       45.53     41.23 o 
  -8   7  10       73.49       42.46     38.82 o 
  -7   7  10        5.39       35.01     24.85 o 
  -6   7  10      810.13      888.12     30.54 o 
  -5   7  10      733.62      758.85     26.52 o 
  -4   7  10       37.10       44.46      9.77 o 
  -3   7  10      387.81      372.29     15.27 o 
  -2   7  10      102.12       96.36     12.45 o 
  -1   7  10       61.08       49.40     15.55 o 
   0   7  10      570.95      601.95     17.32 o 
   1   7  10      296.98      315.68     13.69 o 
   2   7  10      119.94      129.14     13.10 o 
   3   7  10      177.15      168.68     19.37 o 
   4   7  10        3.90       42.47     19.50 o 
   5   7  10       89.62      110.61     34.24 o 
   6   7  10      191.80      230.91     40.88 o 
   7   7  10      342.20      287.87     56.59 o 
   8   7  10       56.29      -22.98     42.30 o 
 -10   8  10       56.53       50.10     58.72 o 
  -9   8  10       76.83       87.28     52.48 o 
  -8   8  10       68.16       19.59     33.67 o 
  -7   8  10       58.66       40.39     17.14 o 
  -6   8  10       96.90      115.20     17.87 o 
  -5   8  10     2036.83     2247.69     51.76 o 
  -4   8  10      644.38      736.59     28.77 o 
  -3   8  10     1499.83     1519.85     40.89 o 
  -2   8  10        0.01        5.51      6.15 o 
  -1   8  10      601.40      634.65     23.37 o 
   0   8  10      153.41      207.88      9.82 o 
   1   8  10      803.96      846.59     25.70 o 
   2   8  10      453.08      515.28     24.49 o 
   3   8  10      233.83      260.72     33.27 o 
   4   8  10      275.47      247.57     24.42 o 
   5   8  10        0.00        0.79     25.95 o 
   6   8  10       40.06      -14.46     29.15 o 
   7   8  10       33.87        5.08     46.44 o 
   8   8  10       12.80       72.85     95.05 o 
 -10   9  10        1.45      -15.37     94.80 o 
  -9   9  10        0.48       -2.79     40.18 o 
  -8   9  10      540.04      477.67     59.59 o 
  -7   9  10        2.16        5.64     17.54 o 
  -6   9  10      306.39      261.03     21.17 o 
  -5   9  10      396.37      410.72     21.38 o 
  -4   9  10       68.44       43.67     10.86 o 
  -3   9  10     2790.28     2788.36     64.25 o 
  -2   9  10      430.61      470.78     17.28 o 
  -1   9  10      155.42      194.46     24.39 o 
   0   9  10      231.80      250.38     26.97 o 
   1   9  10       44.29       42.56      9.14 o 
   2   9  10       42.28       64.26     15.39 o 
   3   9  10        8.74        1.21     15.32 o 
   4   9  10      645.09      646.59     38.02 o 
   5   9  10      328.84      291.26     41.65 o 
   6   9  10       29.17       29.83     42.08 o 
   7   9  10       25.93      -46.44     49.10 o 
   8   9  10       59.90      -73.28     86.34 o 
 -10  10  10      105.63       91.32    115.48 o 
  -9  10  10       24.62      -51.02     86.46 o 
  -8  10  10      138.43       82.75     51.76 o 
  -7  10  10        6.04        7.42     18.44 o 
  -6  10  10      248.79      282.22     32.34 o 
  -5  10  10      151.23      138.06     15.95 o 
  -4  10  10       22.84       28.53     11.31 o 
  -3  10  10      357.24      312.11     19.47 o 
  -2  10  10     2273.28     2518.93     52.87 o 
  -1  10  10        4.93       -1.39      6.94 o 
   0  10  10       96.25       92.68     10.72 o 
   1  10  10       17.41       25.90     13.18 o 
   2  10  10       63.35       78.49     16.97 o 
   3  10  10       38.66       -3.23     17.02 o 
   4  10  10       64.97       39.22     27.40 o 
   5  10  10      624.09      697.81     59.64 o 
   6  10  10        2.76       -7.22     38.54 o 
   7  10  10        2.01      -38.50     39.89 o 
 -10  11  10      310.09      170.97     81.87 o 
  -9  11  10       37.72       93.30     51.72 o 
  -8  11  10      142.35      144.17     37.73 o 
  -7  11  10      648.97      752.58     38.75 o 
  -6  11  10      545.85      593.87     32.94 o 
  -5  11  10       57.19       60.45     15.21 o 
  -4  11  10       74.20       65.23     13.54 o 
  -3  11  10     3183.90     3612.00     73.87 o 
  -2  11  10     3353.20     3492.55     71.51 o 
  -1  11  10     1058.56     1069.27     30.93 o 
   0  11  10       43.05       49.88     12.45 o 
   1  11  10      100.74       92.21     11.81 o 
   2  11  10        1.18       -7.73     11.61 o 
   3  11  10       32.60       30.82     19.45 o 
   4  11  10       93.92       81.94     30.62 o 
   5  11  10      109.56       72.29     42.44 o 
   6  11  10       48.04       94.99     43.02 o 
   7  11  10       18.96       26.10     42.49 o 
  -9  12  10       86.42       38.26     54.66 o 
  -8  12  10      112.63       57.44     31.80 o 
  -7  12  10      323.68      306.29     57.32 o 
  -6  12  10      547.49      645.71     40.92 o 
  -5  12  10       28.15        5.94     14.01 o 
  -4  12  10      211.68      196.96     25.14 o 
  -3  12  10     2293.76     2393.89     67.45 o 
  -2  12  10      373.30      413.53     23.12 o 
  -1  12  10      212.15      207.78     13.57 o 
   0  12  10      337.93      359.75     21.15 o 
   1  12  10        0.00       -1.22      8.90 o 
   2  12  10        2.94        2.51     12.81 o 
   3  12  10        1.56       10.02     17.76 o 
   4  12  10      506.40      505.98     38.85 o 
   5  12  10        6.91        3.81     29.84 o 
   6  12  10      164.18      125.79     48.12 o 
   7  12  10       19.72      -21.25     42.45 o 
  -9  13  10       46.26        9.33     47.28 o 
  -8  13  10      532.64      562.49     67.99 o 
  -7  13  10       21.84       29.60     29.22 o 
  -6  13  10      630.67      713.12     41.18 o 
  -5  13  10     1552.75     1531.18     89.00 o 
  -4  13  10       10.86        9.55     19.90 o 
  -3  13  10      481.56      513.15     26.71 o 
  -2  13  10      274.16      219.22     29.06 o 
  -1  13  10      101.33      106.48     16.42 o 
   0  13  10     1057.85     1144.35     36.13 o 
   1  13  10       14.52       27.80      9.43 o 
   2  13  10       13.12       -8.91     11.16 o 
   3  13  10      204.46      171.72     40.42 o 
   4  13  10      460.24      454.83     58.01 o 
   5  13  10      129.64       88.27     37.57 o 
   6  13  10       20.12       66.07     50.87 o 
   7  13  10       40.86      123.83     84.41 o 
  -9  14  10       29.34       92.03     71.47 o 
  -8  14  10       52.30      -35.36     62.72 o 
  -7  14  10        7.72      -20.54     20.54 o 
  -6  14  10       67.03       56.60     28.87 o 
  -5  14  10      137.40      112.75     21.76 o 
  -4  14  10        5.90        1.23     19.27 o 
  -3  14  10        1.01       16.95     11.30 o 
  -2  14  10      303.99      335.65     38.19 o 
  -1  14  10      377.57      436.89     24.73 o 
   0  14  10       19.40      -12.00     18.42 o 
   1  14  10      140.96      149.71     14.75 o 
   2  14  10       38.37       11.15     24.88 o 
   3  14  10      231.13      221.44     21.29 o 
   4  14  10      126.05      156.38     64.82 o 
   5  14  10      168.39      135.99     41.19 o 
   6  14  10      180.24      220.40     82.71 o 
  -8  15  10       72.23       60.00     40.43 o 
  -7  15  10       54.70       29.90     29.54 o 
  -6  15  10      295.40      246.37     31.17 o 
  -5  15  10        5.68        5.29     20.95 o 
  -4  15  10       16.76       17.51     22.94 o 
  -3  15  10      370.42      388.87     39.74 o 
  -2  15  10     1165.78     1185.61     46.56 o 
  -1  15  10      437.90      527.41     54.48 o 
   0  15  10      654.69      757.48     47.23 o 
   1  15  10       42.09       52.73     14.11 o 
   2  15  10       36.46       18.18     12.97 o 
   3  15  10       70.25       35.45     10.99 o 
   4  15  10      142.26      153.52     44.12 o 
   5  15  10        9.01      -24.52     32.03 o 
   6  15  10       10.83       14.41     69.89 o 
  -8  16  10      164.97      152.70     47.16 o 
  -7  16  10        8.86        4.15     30.09 o 
  -6  16  10       85.92       38.03     38.75 o 
  -5  16  10        8.21      -13.58     18.84 o 
  -4  16  10     1009.35     1117.81     55.22 o 
  -3  16  10      185.23      142.90     32.44 o 
  -2  16  10      290.26      300.50     39.02 o 
  -1  16  10      390.84      377.45     30.31 o 
   0  16  10      311.35      273.25     26.29 o 
   1  16  10      654.58      665.05     35.76 o 
   2  16  10        5.06       -0.88     17.09 o 
   3  16  10        1.34        7.50     24.98 o 
   4  16  10       29.97      -24.18     39.05 o 
   5  16  10        0.60       13.15     45.73 o 
   6  16  10       33.82      -14.01     42.90 o 
  -8  17  10        5.71      -17.54     58.57 o 
  -7  17  10       10.38       19.37     23.45 o 
  -6  17  10      248.38      183.79     49.32 o 
  -5  17  10      551.91      457.69     51.70 o 
  -4  17  10       29.93      -15.03     27.15 o 
  -3  17  10        3.05       17.72     21.10 o 
  -2  17  10       90.50       89.31     45.56 o 
  -1  17  10       25.16       29.50     18.77 o 
   0  17  10       94.39       75.73     20.58 o 
   1  17  10       20.02       17.00     19.12 o 
   2  17  10      160.77      105.26     26.88 o 
   3  17  10       53.40       31.74     44.67 o 
   4  17  10       33.61       -4.60     38.15 o 
   5  17  10      195.70      186.18     72.92 o 
  -7  18  10       51.23       94.37     41.05 o 
  -6  18  10        1.38        2.77     23.67 o 
  -5  18  10      383.27      284.73     64.61 o 
  -4  18  10      313.94      312.75     47.66 o 
  -3  18  10       48.94        9.12     46.19 o 
  -2  18  10       26.25       19.73     20.40 o 
  -1  18  10      273.71      278.26     32.41 o 
   0  18  10       32.30        8.82     30.91 o 
   1  18  10       21.27        1.82     26.48 o 
   2  18  10      738.73      813.77     55.98 o 
   3  18  10      165.02      143.95     44.03 o 
   4  18  10      267.12      275.53     60.58 o 
   5  18  10        2.00       45.71     45.09 o 
  -7  19  10       33.27       42.08     39.26 o 
  -6  19  10        6.49      -35.31     35.31 o 
  -5  19  10       81.21       51.22     29.43 o 
  -4  19  10        1.24       36.60     35.40 o 
  -3  19  10       17.01      -18.84     36.48 o 
  -2  19  10      886.26      981.23     58.75 o 
  -1  19  10        0.52       -5.09     34.07 o 
   0  19  10      110.43       95.37     40.43 o 
   1  19  10       57.69       76.89     33.54 o 
   2  19  10       35.25      -36.87     44.35 o 
   3  19  10       84.35       80.08     44.62 o 
   4  19  10      116.55      115.37     52.51 o 
  -6  20  10       53.11      -12.10     39.58 o 
  -5  20  10        0.51       -0.77     28.53 o 
  -4  20  10        0.02      -47.91     69.29 o 
  -3  20  10       46.27       68.84     47.69 o 
  -2  20  10        7.66        7.78     31.83 o 
  -1  20  10        6.33       33.66     94.20 o 
   0  20  10       37.22       41.32     47.16 o 
   1  20  10      508.09      558.00     67.36 o 
   2  20  10        3.78       61.63     35.63 o 
   3  20  10        0.94       16.53     32.27 o 
   4  20  10      136.06      176.43     67.36 o 
  -5  21  10        1.86       11.72     31.25 o 
  -4  21  10        2.05       15.96     48.13 o 
  -3  21  10      169.35      300.27     49.80 o 
  -2  21  10       44.33       58.82     43.86 o 
  -1  21  10        4.82      -27.53     30.75 o 
   0  21  10        2.21      -21.95     42.00 o 
   1  21  10       36.73       81.06     54.78 o 
   2  21  10       40.42       22.13     38.12 o 
   3  21  10        7.03      -50.70     53.13 o 
  -5  22  10       81.96       52.95     51.27 o 
  -4  22  10      157.22       96.15     58.57 o 
  -3  22  10      101.42      103.34     40.28 o 
  -2  22  10        8.02       47.64     42.32 o 
  -1  22  10        0.00      -18.38     57.80 o 
   0  22  10        0.45       -5.32     47.16 o 
   1  22  10      115.62      129.00     51.27 o 
   2  22  10       66.07       57.47     81.02 o 
  -3  23  10        0.74       28.55     47.89 o 
  -2  23  10       57.63       20.61     38.54 o 
  -1  23  10       95.35      108.74     44.53 o 
   0  23  10      358.59      352.02    101.94 o 
   1  23  10       10.77      -32.49     44.09 o 
 -10   1  11        0.62       35.37     54.40 o 
  -9   1  11      137.03      143.92     41.80 o 
  -8   1  11       43.73        6.31     26.87 o 
  -7   1  11      223.18      205.81     19.18 o 
  -6   1  11      361.91      395.47     19.05 o 
  -5   1  11       28.49       17.45     10.03 o 
  -4   1  11      459.02      503.44     16.75 o 
  -3   1  11      548.79      594.08     17.12 o 
  -2   1  11      113.14      122.87      7.90 o 
  -1   1  11     1391.20     1424.59     38.43 o 
   0   1  11     1065.30     1061.79     29.51 o 
   1   1  11      295.49      317.04     18.08 o 
   2   1  11      655.16      701.70     22.33 o 
   3   1  11      726.73      782.88     32.30 o 
   4   1  11      225.35      213.11     23.23 o 
   5   1  11      129.50      100.34     19.82 o 
   6   1  11      163.55      154.07     27.68 o 
   7   1  11       15.41       92.42     41.82 o 
   8   1  11       35.59       95.16     48.28 o 
 -10   2  11       21.04      122.44     56.58 o 
  -9   2  11      375.73      307.87     68.93 o 
  -8   2  11        1.35       -0.66     28.93 o 
  -7   2  11      636.82      638.54     35.41 o 
  -6   2  11       65.69       36.23     11.46 o 
  -5   2  11      107.06       87.82     10.98 o 
  -4   2  11      195.88      219.44     16.42 o 
  -3   2  11       36.56       39.86      7.31 o 
  -2   2  11       22.77       21.70      4.71 o 
  -1   2  11     1322.06     1389.77     39.91 o 
   0   2  11      895.60      845.40     19.01 o 
   1   2  11      423.50      452.53     15.99 o 
   2   2  11      341.71      336.39     16.09 o 
   3   2  11       60.04       83.39     19.59 o 
   4   2  11        6.75      -11.50     11.50 o 
   5   2  11      431.19      420.67     26.60 o 
   6   2  11        0.02       19.29     24.21 o 
   7   2  11        0.09      -31.04     31.04 o 
   8   2  11       12.22      -40.10     40.10 o 
 -10   3  11       70.76       52.63     47.87 o 
  -9   3  11       12.68      -20.55     36.46 o 
  -8   3  11       18.24       12.85     27.21 o 
  -7   3  11       23.70        4.39     15.16 o 
  -6   3  11       41.64       35.49     11.47 o 
  -5   3  11      254.49      229.52     14.81 o 
  -4   3  11       16.18       17.22      7.06 o 
  -3   3  11      591.79      596.20     18.21 o 
  -2   3  11       80.61       75.04     12.31 o 
  -1   3  11     3143.74     3137.62     94.53 o 
   0   3  11     1145.63     1208.52     52.99 o 
   1   3  11        6.26        0.33      6.08 o 
   2   3  11      505.98      536.53     21.53 o 
   3   3  11      260.05      259.78     20.17 o 
   4   3  11      131.84      125.73     15.19 o 
   5   3  11      438.02      455.95     25.49 o 
   6   3  11      211.86      219.14     38.76 o 
   7   3  11       76.16      102.12     44.26 o 
   8   3  11       27.05       49.02     55.63 o 
 -10   4  11        0.79       98.05     48.68 o 
  -9   4  11        2.21       -1.52     34.31 o 
  -8   4  11       44.59        1.80     26.91 o 
  -7   4  11       43.08       17.13     17.18 o 
  -6   4  11       11.37        5.67     12.84 o 
  -5   4  11        6.23        4.48     10.68 o 
  -4   4  11       23.45       18.58      8.39 o 
  -3   4  11     2171.78     2307.18     66.06 o 
  -2   4  11      302.44      290.03     20.67 o 
  -1   4  11      360.52      355.36     23.83 o 
   0   4  11      469.83      409.13     20.57 o 
   1   4  11      894.58      973.48     26.12 o 
   2   4  11      279.95      248.62     13.94 o 
   3   4  11        1.84       16.15     10.10 o 
   4   4  11       13.82       13.23     12.10 o 
   5   4  11        7.76      -25.06     25.06 o 
   6   4  11     1099.50     1437.72     60.19 o 
   7   4  11       13.94       39.53     35.22 o 
   8   4  11        6.86       24.39     45.23 o 
 -10   5  11       33.92       32.92     45.89 o 
  -9   5  11       49.76       19.40     73.16 o 
  -8   5  11      171.23      198.20     41.16 o 
  -7   5  11     1272.44     1405.20     46.32 o 
  -6   5  11      740.85      786.26     26.84 o 
  -5   5  11       30.26       27.36      9.82 o 
  -4   5  11       18.84       16.19      7.76 o 
  -3   5  11        0.26        3.56      5.39 o 
  -2   5  11      373.10      307.75     19.85 o 
  -1   5  11      198.80      166.35     18.82 o 
   0   5  11        0.22        3.01      9.98 o 
   1   5  11      471.38      474.53     20.99 o 
   2   5  11      841.86      875.44     26.96 o 
   3   5  11       21.79       20.17      9.93 o 
   4   5  11      207.91      193.28     36.33 o 
   5   5  11      334.87      288.61     30.95 o 
   6   5  11       99.18       71.39     32.73 o 
   7   5  11      143.53      165.54     45.15 o 
   8   5  11        6.95       25.84     45.66 o 
 -10   6  11       61.04       63.28     51.81 o 
  -9   6  11        3.69       58.09     42.09 o 
  -8   6  11       88.54       94.51     33.24 o 
  -7   6  11      769.51      913.02     36.55 o 
  -6   6  11      173.05      173.87     16.46 o 
  -5   6  11     1182.77     1311.65     33.46 o 
  -4   6  11       95.69       85.95     10.47 o 
  -3   6  11        0.15       -5.27      5.50 o 
  -2   6  11     2855.49     2945.45    138.79 o 
  -1   6  11      385.65      428.77     28.49 o 
   0   6  11     1590.65     1549.14     46.67 o 
   1   6  11       95.58      106.23     13.04 o 
   2   6  11      465.07      469.77     25.20 o 
   3   6  11      386.41      356.44     31.33 o 
   4   6  11      394.21      357.50     26.50 o 
   5   6  11      140.73      121.69     25.47 o 
   6   6  11      102.19      194.44     39.50 o 
   7   6  11        0.27      -25.44     32.17 o 
   8   6  11       36.53        8.57     44.52 o 
 -10   7  11      215.95      161.03     55.05 o 
  -9   7  11       15.79        7.48     38.67 o 
  -8   7  11       51.45       76.74     37.13 o 
  -7   7  11      624.13      665.39     31.76 o 
  -6   7  11      325.86      367.76     21.59 o 
  -5   7  11      979.80     1054.57     42.13 o 
  -4   7  11        0.81        3.42      8.12 o 
  -3   7  11       12.38       13.29      6.41 o 
  -2   7  11      477.62      471.57     24.41 o 
  -1   7  11       37.78       26.14     14.70 o 
   0   7  11        0.82      -16.01     18.42 o 
   1   7  11      236.87      198.86     23.78 o 
   2   7  11      771.72      805.53     31.29 o 
   3   7  11       37.15       13.84     16.58 o 
   4   7  11      128.05      146.77     36.48 o 
   5   7  11      296.99      310.25     34.01 o 
   6   7  11       52.98       44.71     33.70 o 
   7   7  11       37.36       16.70     38.97 o 
 -10   8  11        0.29      -41.53     45.50 o 
  -9   8  11        9.46       -0.36     46.94 o 
  -8   8  11      121.28       98.65     40.25 o 
  -7   8  11       16.82       25.10     17.96 o 
  -6   8  11        1.12       -5.87     14.50 o 
  -5   8  11       16.55        1.38     11.63 o 
  -4   8  11      113.96      116.89     11.40 o 
  -3   8  11     2251.97     2320.60     76.36 o 
  -2   8  11     1479.10     1664.74     33.92 o 
  -1   8  11      269.74      313.74     36.13 o 
   0   8  11      465.66      442.96     32.66 o 
   1   8  11        1.99        1.39      7.41 o 
   2   8  11      469.94      532.52     24.65 o 
   3   8  11      130.37      138.09     34.73 o 
   4   8  11        2.72       11.39     20.07 o 
   5   8  11      175.18      211.54     40.66 o 
   6   8  11        0.27       -6.97     37.90 o 
   7   8  11       15.55       30.07     45.18 o 
 -10   9  11        4.67       41.45     73.28 o 
  -9   9  11       93.43       51.05     44.20 o 
  -8   9  11       62.99       27.35     40.65 o 
  -7   9  11     1135.13     1253.07     54.19 o 
  -6   9  11        6.28        3.17     13.55 o 
  -5   9  11      617.92      694.68     31.62 o 
  -4   9  11      219.23      237.18     22.52 o 
  -3   9  11     6843.42     7173.88    158.76 o 
  -2   9  11      155.01      164.69     16.77 o 
  -1   9  11       44.39       22.46     16.84 o 
   0   9  11      708.79      745.92     39.98 o 
   1   9  11      138.34      120.14     12.30 o 
   2   9  11        7.65       12.09     10.91 o 
   3   9  11      424.14      388.83     27.82 o 
   4   9  11      239.76      168.25     23.29 o 
   5   9  11      171.83      187.42     40.51 o 
   6   9  11      408.07      408.05     61.45 o 
   7   9  11      221.07      221.13     55.15 o 
 -10  10  11        3.06      -20.12     60.12 o 
  -9  10  11       35.64       20.27     43.44 o 
  -8  10  11       15.80       18.55     41.23 o 
  -7  10  11      470.63      478.86     31.07 o 
  -6  10  11      129.25       82.44     34.42 o 
  -5  10  11      846.37      773.81     31.04 o 
  -4  10  11      124.75      128.06     15.71 o 
  -3  10  11      398.42      422.67     18.73 o 
  -2  10  11      753.34      830.24     36.85 o 
  -1  10  11     1171.74     1222.87     38.23 o 
   0  10  11     1474.90     1775.38    187.39 o 
   1  10  11       54.50       49.43      8.92 o 
   2  10  11      128.78      116.03     14.87 o 
   3  10  11        0.21       31.67     18.64 o 
   4  10  11      741.76      723.38     44.04 o 
   5  10  11      163.76      192.58     42.06 o 
   6  10  11       71.07       64.61     36.40 o 
   7  10  11      131.07      165.22     52.93 o 
  -9  11  11       37.76       34.44     53.88 o 
  -8  11  11        5.82      -21.33     29.05 o 
  -7  11  11        9.45       -4.37     26.35 o 
  -6  11  11        3.01        8.36     14.84 o 
  -5  11  11       41.11       33.29     14.06 o 
  -4  11  11     1639.05     1780.93     83.38 o 
  -3  11  11     2021.94     2219.15     47.44 o 
  -2  11  11       32.13       19.77     13.75 o 
  -1  11  11      324.55      325.13     21.55 o 
   0  11  11       89.35       94.52     17.44 o 
   1  11  11       15.45       15.13     11.72 o 
   2  11  11       10.78       13.42     14.60 o 
   3  11  11        1.59       -1.04     16.13 o 
   4  11  11       62.41       49.42     29.83 o 
   5  11  11       12.39      -29.88     54.30 o 
   6  11  11      107.62      149.86     45.46 o 
   7  11  11        1.33       12.93     75.82 o 
  -9  12  11       93.50      130.98     60.31 o 
  -8  12  11        7.47      -31.33     31.33 o 
  -7  12  11       34.56       -3.04     20.97 o 
  -6  12  11       79.79       51.43     18.01 o 
  -5  12  11       20.23       32.67     15.22 o 
  -4  12  11       29.49       16.81     14.02 o 
  -3  12  11      393.92      383.54     18.59 o 
  -2  12  11       80.50       85.55     14.11 o 
  -1  12  11       42.85       24.26     12.87 o 
   0  12  11      119.66      135.31     13.57 o 
   1  12  11      112.02       82.05     10.47 o 
   2  12  11      299.67      266.34     30.91 o 
   3  12  11       80.00       62.62     20.27 o 
   4  12  11       21.56       35.73     29.00 o 
   5  12  11       75.46       88.32     63.00 o 
   6  12  11      392.74      525.40     71.47 o 
  -9  13  11        8.84      -46.91     89.00 o 
  -8  13  11       28.04       43.67     74.25 o 
  -7  13  11       19.23       18.36     21.30 o 
  -6  13  11       83.17       59.71     21.43 o 
  -5  13  11      340.34      347.69     27.03 o 
  -4  13  11       15.41       13.74     15.15 o 
  -3  13  11        4.69       -3.20     12.61 o 
  -2  13  11     3402.61     3688.14     98.64 o 
  -1  13  11        0.21        9.04     12.32 o 
   0  13  11      377.48      376.76     23.73 o 
   1  13  11       50.02       29.57     10.70 o 
   2  13  11      139.28      112.68     17.63 o 
   3  13  11        0.99      -16.30     23.94 o 
   4  13  11        8.50      -24.45     24.45 o 
   5  13  11       99.21      122.96     38.81 o 
   6  13  11       37.98       55.37     40.07 o 
  -9  14  11      284.59      292.65     64.96 o 
  -8  14  11       56.23       30.20     36.15 o 
  -7  14  11      121.32      107.62     49.88 o 
  -6  14  11        8.65        0.53     34.75 o 
  -5  14  11        0.75       -2.76     18.81 o 
  -4  14  11      400.19      394.06     28.38 o 
  -3  14  11      322.78      322.45     31.79 o 
  -2  14  11      851.54      934.35     69.94 o 
  -1  14  11      637.35      668.94     27.25 o 
   0  14  11      387.82      335.80     26.07 o 
   1  14  11        0.44       19.76     18.99 o 
   2  14  11       75.17       85.30     26.61 o 
   3  14  11        6.53      -19.98     19.98 o 
   4  14  11       92.65       55.34     30.74 o 
   5  14  11       19.11       59.99     70.26 o 
   6  14  11       36.37       -9.91     50.79 o 
  -8  15  11        0.46       10.78     33.01 o 
  -7  15  11      390.38      399.54     38.38 o 
  -6  15  11      150.26      142.72     32.85 o 
  -5  15  11      760.14      738.12     42.63 o 
  -4  15  11      110.93       54.54     19.17 o 
  -3  15  11       62.41       20.75     16.00 o 
  -2  15  11      559.10      695.56     58.54 o 
  -1  15  11      160.52      172.59     31.71 o 
   0  15  11      862.52     1005.46     64.16 o 
   1  15  11       26.21       21.52     11.29 o 
   2  15  11       14.42        5.45     10.93 o 
   3  15  11      145.40      149.20     31.99 o 
   4  15  11        0.14        7.84     32.03 o 
   5  15  11      174.75      112.25     54.30 o 
   6  15  11       12.48       -2.97    101.33 o 
  -8  16  11      108.70      141.91     55.34 o 
  -7  16  11       26.35       16.69     27.79 o 
  -6  16  11       66.59       53.77     30.68 o 
  -5  16  11       95.33      118.45     45.82 o 
  -4  16  11      474.86      450.16     60.58 o 
  -3  16  11       97.49      148.34     43.02 o 
  -2  16  11      116.45      127.86     22.99 o 
  -1  16  11        0.44       15.41     12.94 o 
   0  16  11       11.41        7.18     19.02 o 
   1  16  11       86.12       53.74     19.22 o 
   2  16  11       60.83       50.63     14.99 o 
   3  16  11       51.50        4.56     28.23 o 
   4  16  11        0.02        2.10     33.99 o 
   5  16  11       24.12       10.64    101.09 o 
  -7  17  11       76.55       40.15     30.34 o 
  -6  17  11       79.67       41.17     26.12 o 
  -5  17  11        2.43        2.87     26.20 o 
  -4  17  11       98.96       58.23     27.32 o 
  -3  17  11      621.34      640.62     44.74 o 
  -2  17  11        5.00       11.32     18.53 o 
  -1  17  11        0.14       11.30     15.31 o 
   0  17  11       59.48      100.91     25.07 o 
   1  17  11       49.12       55.70     21.99 o 
   2  17  11       74.66       20.99     28.27 o 
   3  17  11       42.16       12.08     67.36 o 
   4  17  11       30.89       87.61     39.42 o 
   5  17  11       32.42      -85.37    106.66 o 
  -7  18  11       16.86       94.97     41.36 o 
  -6  18  11       47.67        9.46     27.78 o 
  -5  18  11       32.55       35.31     25.05 o 
  -4  18  11       15.91      -20.19     39.27 o 
  -3  18  11        1.09      -32.10     32.10 o 
  -2  18  11        8.88       38.81     21.21 o 
  -1  18  11       23.45       16.59     19.22 o 
   0  18  11      453.14      597.81    170.02 o 
   1  18  11      235.44      329.74     41.76 o 
   2  18  11       37.85       28.30     30.90 o 
   3  18  11       80.18       86.28     37.17 o 
   4  18  11      128.62      127.50     50.67 o 
  -6  19  11        0.09       -0.31     38.94 o 
  -5  19  11      556.12      571.27     70.62 o 
  -4  19  11        1.44      -64.03     99.40 o 
  -3  19  11       26.14      -33.56     33.56 o 
  -2  19  11      844.08      973.98    157.32 o 
  -1  19  11       60.56       27.67     56.83 o 
   0  19  11      143.86      100.07     33.36 o 
   1  19  11       21.38       47.45     48.61 o 
   2  19  11       82.75      124.44     58.89 o 
   3  19  11      419.61      553.30     60.89 o 
   4  19  11        0.68      -10.11     58.65 o 
  -6  20  11       25.31      -26.38     45.60 o 
  -5  20  11      102.41      116.26     30.94 o 
  -4  20  11       11.28        9.33     31.38 o 
  -3  20  11      111.30      169.56     44.58 o 
  -2  20  11      204.98      201.47     84.77 o 
  -1  20  11       16.61       15.79     29.37 o 
   0  20  11      118.15      104.05     33.91 o 
   1  20  11      144.50      205.80     48.61 o 
   2  20  11      117.52       78.56     54.42 o 
   3  20  11       90.48       71.25     41.17 o 
  -5  21  11       21.38       30.85     38.62 o 
  -4  21  11      191.88      163.99     45.20 o 
  -3  21  11      243.00      284.12     90.94 o 
  -2  21  11       79.35       57.08     42.38 o 
  -1  21  11       27.73       -7.37     43.53 o 
   0  21  11       44.52       42.80     33.94 o 
   1  21  11       35.15       19.25     33.98 o 
   2  21  11       59.63      102.30     86.10 o 
  -4  22  11        0.58        2.80     41.96 o 
  -3  22  11       29.38       54.33     67.60 o 
  -2  22  11       70.25       78.97     40.39 o 
  -1  22  11        0.88        0.74     43.79 o 
   0  22  11       29.40      -32.17     75.22 o 
   1  22  11       94.56      132.05     80.78 o 
  -2  23  11       91.60      149.70    112.22 o 
  -1  23  11        5.05       16.20     74.97 o 
   0  23  11        1.73       43.05     83.44 o 
 -10   0  12      320.65      310.53     82.23 o 
  -7   0  12      126.40       96.20     24.85 o 
  -6   0  12      247.32      271.68     27.18 o 
  -5   0  12       84.12       68.55     33.44 o 
  -4   0  12      539.51      562.72     26.39 o 
  -3   0  12     4371.83     4849.74    145.74 o 
  -2   0  12     3764.72     4447.62    111.22 o 
  -1   0  12     2240.37     2628.63     69.40 o 
   0   0  12        5.67       13.04      8.04 o 
   1   0  12      380.48      387.53     39.98 o 
   2   0  12     5227.42     5681.48    272.66 o 
   3   0  12     6764.98     7283.34    379.81 o 
   4   0  12      313.19      303.30     28.85 o 
   5   0  12        0.63       23.69     34.26 o 
   6   0  12      122.03       70.63     32.29 o 
   7   0  12      138.10      159.86     61.91 o 
 -10   1  12       58.86       60.16     54.22 o 
  -9   1  12      603.73      627.84     81.75 o 
  -8   1  12        8.96       89.24     49.82 o 
  -7   1  12      136.37      119.69     16.77 o 
  -6   1  12       10.06       35.48     12.88 o 
  -5   1  12       91.79       86.91     11.88 o 
  -4   1  12      148.49      144.74     11.09 o 
  -3   1  12      246.97      285.95     12.35 o 
  -2   1  12     1191.67     1219.79     35.21 o 
  -1   1  12      444.18      418.97     11.66 o 
   0   1  12     1537.38     1685.29     33.64 o 
   1   1  12       37.05       43.03      9.73 o 
   2   1  12      826.59      863.66     48.04 o 
   3   1  12       60.06       41.46     12.44 o 
   4   1  12     1610.84     1709.14     66.99 o 
   5   1  12     1488.81     1597.57     59.58 o 
   6   1  12       26.90       39.54     23.90 o 
   7   1  12        0.15       18.77     35.45 o 
 -10   2  12        3.87       15.50     55.87 o 
  -9   2  12        0.01       37.69     38.34 o 
  -8   2  12       34.80       21.66     34.97 o 
  -7   2  12       12.94       -4.79     15.07 o 
  -6   2  12        1.81       17.93     15.13 o 
  -5   2  12      302.51      279.27     15.08 o 
  -4   2  12     1385.07     1525.51     40.88 o 
  -3   2  12      875.08      927.80     22.54 o 
  -2   2  12       10.58        9.12      7.30 o 
  -1   2  12      121.23      109.47     14.56 o 
   0   2  12      244.96      290.44     13.93 o 
   1   2  12     4539.23     5008.29     89.62 o 
   2   2  12      145.53      160.82     14.49 o 
   3   2  12     1534.58     1683.64     62.43 o 
   4   2  12      113.13      104.83     24.22 o 
   5   2  12       47.64       21.18     16.94 o 
   6   2  12       38.03       35.74     21.60 o 
   7   2  12       17.81       37.97     40.03 o 
 -10   3  12       12.69       19.33     47.18 o 
  -9   3  12       39.03       18.55     36.58 o 
  -8   3  12       11.22       32.68     34.97 o 
  -7   3  12       14.39       -6.97     14.67 o 
  -6   3  12        0.31       10.57     12.23 o 
  -5   3  12      529.98      602.98     23.04 o 
  -4   3  12      135.15      144.27     13.10 o 
  -3   3  12       37.73       35.18      7.47 o 
  -2   3  12     3087.01     3124.16    100.60 o 
  -1   3  12      267.43      227.96     16.23 o 
   0   3  12      702.17      648.63     42.14 o 
   1   3  12      514.66      571.43     19.74 o 
   2   3  12        3.46       12.94     11.41 o 
   3   3  12      150.77      130.59     15.46 o 
   4   3  12       17.27       -3.31     12.44 o 
   5   3  12       22.53        7.50     18.58 o 
   6   3  12        1.52      -33.01     46.56 o 
   7   3  12      207.69      220.26     44.35 o 
 -10   4  12        8.33       31.61     51.63 o 
  -9   4  12        0.68       29.94     39.54 o 
  -8   4  12        0.00        1.19     28.59 o 
  -7   4  12        2.44       -5.20     16.48 o 
  -6   4  12      106.33      102.56     13.51 o 
  -5   4  12      263.97      247.44     15.61 o 
  -4   4  12       34.47       14.81     10.00 o 
  -3   4  12      777.82      821.35     26.74 o 
  -2   4  12      110.80      112.01     19.16 o 
  -1   4  12      665.87      651.55     39.23 o 
   0   4  12      496.22      491.00     24.22 o 
   1   4  12      287.57      316.50     14.55 o 
   2   4  12     1497.45     1533.41     40.51 o 
   3   4  12     1385.03     1515.48     45.21 o 
   4   4  12       92.34       93.72     25.00 o 
   5   4  12        1.95      -14.04     14.04 o 
   6   4  12       14.62       22.88     32.13 o 
   7   4  12        7.58       97.40     47.18 o 
 -10   5  12        1.48        4.81     53.19 o 
  -9   5  12       49.04       -5.00     41.36 o 
  -8   5  12       72.34       52.65     24.02 o 
  -7   5  12      151.53      167.00     22.36 o 
  -6   5  12      537.40      482.44     22.16 o 
  -5   5  12      612.91      644.02     29.14 o 
  -4   5  12       46.78       24.21     13.99 o 
  -3   5  12      313.79      328.87     20.38 o 
  -2   5  12      393.35      315.59     40.54 o 
  -1   5  12      153.12      116.90     16.28 o 
   0   5  12        0.01        8.52     12.64 o 
   1   5  12      491.80      527.42     23.78 o 
   2   5  12     1604.92     1696.83     44.47 o 
   3   5  12      261.05      283.67     17.84 o 
   4   5  12      269.68      259.40     19.64 o 
   5   5  12      109.84       63.78     30.57 o 
   6   5  12      205.21      168.19     40.70 o 
   7   5  12      209.77      184.16     50.30 o 
 -10   6  12       37.04       46.22     53.78 o 
  -9   6  12        0.22      -10.72     57.44 o 
  -8   6  12       63.91       37.01     26.71 o 
  -7   6  12       80.05       57.90     20.17 o 
  -6   6  12      422.10      451.21     20.99 o 
  -5   6  12      118.77      107.86     13.65 o 
  -4   6  12      856.55      951.01     34.74 o 
  -3   6  12      546.59      560.34     17.11 o 
  -2   6  12       49.99       39.38     16.09 o 
  -1   6  12       37.57       64.27     14.58 o 
   0   6  12       35.08       13.81     17.68 o 
   1   6  12      107.93      113.76     20.34 o 
   2   6  12       18.12       13.04      9.22 o 
   3   6  12      332.72      353.58     23.60 o 
   4   6  12      227.56      203.18     24.20 o 
   5   6  12      491.32      616.33     51.75 o 
   6   6  12      160.93      187.64     51.15 o 
   7   6  12       66.03       33.86     67.72 o 
 -10   7  12       11.19      -21.14     56.70 o 
  -9   7  12      106.67      142.86     47.36 o 
  -8   7  12      348.86      348.50     38.80 o 
  -7   7  12      189.16      175.82     21.86 o 
  -6   7  12      415.63      483.54     28.49 o 
  -5   7  12     1952.23     2200.00     50.31 o 
  -4   7  12      337.66      360.60     22.05 o 
  -3   7  12      293.63      296.98     25.36 o 
  -2   7  12      837.28      815.57     35.19 o 
  -1   7  12      215.54      209.78     24.59 o 
   0   7  12        4.46       21.50     17.97 o 
   1   7  12     1401.55     1543.97     47.61 o 
   2   7  12       72.14       97.96     15.70 o 
   3   7  12      378.57      406.57     28.90 o 
   4   7  12      209.57      195.02     25.80 o 
   5   7  12      282.44      369.55     45.08 o 
   6   7  12        4.05      -24.57     37.90 o 
   7   7  12       36.19      -22.21     58.23 o 
 -10   8  12       81.31       -7.71     45.62 o 
  -9   8  12        3.71      -15.15     42.98 o 
  -8   8  12      120.22       91.95     30.20 o 
  -7   8  12      231.96      271.99     27.30 o 
  -6   8  12     1227.30     1383.26     47.00 o 
  -5   8  12      417.79      439.60     22.21 o 
  -4   8  12      146.39      162.65     20.52 o 
  -3   8  12      858.34      963.69     36.64 o 
  -2   8  12     1250.83     1155.56     51.68 o 
  -1   8  12       19.93        8.16     15.24 o 
   0   8  12       28.01       23.34     17.10 o 
   1   8  12       75.86       80.24     11.58 o 
   2   8  12      140.36       72.55     33.62 o 
   3   8  12      932.58      970.34     41.02 o 
   4   8  12       89.46       56.19     20.28 o 
   5   8  12        4.92      -36.51     36.51 o 
   6   8  12        4.93      -17.56     39.26 o 
   7   8  12       39.03       89.62    103.27 o 
 -10   9  12        2.49       75.56     62.71 o 
  -9   9  12        0.00       24.08     53.17 o 
  -8   9  12      458.15      453.67     38.67 o 
  -7   9  12      353.05      358.18     37.60 o 
  -6   9  12      220.26      280.03     21.08 o 
  -5   9  12      584.61      546.39     24.69 o 
  -4   9  12     1697.69     1757.90     80.59 o 
  -3   9  12      545.87      522.12     16.06 o 
  -2   9  12       75.77       56.40     16.30 o 
  -1   9  12        8.87       14.33     16.85 o 
   0   9  12        6.18       15.11     18.61 o 
   1   9  12        0.31       -5.60      8.71 o 
   2   9  12        7.02        5.06     11.74 o 
   3   9  12      111.28      112.35     20.77 o 
   4   9  12      173.98      149.58     28.58 o 
   5   9  12      296.18      369.13     47.46 o 
   6   9  12        2.00       66.15     37.83 o 
   7   9  12        0.03      -59.61     59.61 o 
  -9  10  12        0.15      -10.78     44.48 o 
  -8  10  12        0.18       25.61     29.54 o 
  -7  10  12      145.45       91.11     25.74 o 
  -6  10  12        4.84       -0.37     16.78 o 
  -5  10  12        0.46        5.92     16.55 o 
  -4  10  12       58.52       65.98     12.78 o 
  -3  10  12      303.27      269.68     29.31 o 
  -2  10  12      714.33      786.43     32.63 o 
  -1  10  12        4.78       -4.06     17.91 o 
   0  10  12      184.39      212.35     30.93 o 
   1  10  12       26.59       47.22     11.88 o 
   2  10  12        0.68       -1.48     12.39 o 
   3  10  12       21.24       23.19     17.04 o 
   4  10  12       91.81       88.95     26.29 o 
   5  10  12        0.03       21.93     39.30 o 
   6  10  12        1.81       -2.55     34.27 o 
   7  10  12       12.33       -4.40    129.99 o 
  -9  11  12        4.59       18.88     43.87 o 
  -8  11  12       39.96       70.39     32.27 o 
  -7  11  12      694.82      747.11     62.66 o 
  -6  11  12        4.17        4.35     16.14 o 
  -5  11  12      109.95      124.78     19.03 o 
  -4  11  12     4897.61     5401.40     99.67 o 
  -3  11  12      469.82      457.26     20.30 o 
  -2  11  12        3.95        2.48      7.88 o 
  -1  11  12      303.44      352.89     25.82 o 
   0  11  12       73.38       89.59     21.00 o 
   1  11  12       33.74       27.40     12.01 o 
   2  11  12       44.16       36.61     13.17 o 
   3  11  12        3.73       17.40     20.63 o 
   4  11  12       51.02       -0.67     23.12 o 
   5  11  12      150.06      155.57     46.36 o 
   6  11  12        1.73       28.24     39.10 o 
  -9  12  12       34.05      -49.37    126.37 o 
  -8  12  12       44.63      -40.91     40.91 o 
  -7  12  12      176.86      183.57     30.33 o 
  -6  12  12       56.47       53.02     19.39 o 
  -5  12  12      159.56      146.48     19.84 o 
  -4  12  12      173.06      141.50     18.14 o 
  -3  12  12      321.14      343.27     22.12 o 
  -2  12  12     2925.46     3140.77     81.70 o 
  -1  12  12      921.24     1036.24     30.14 o 
   0  12  12      128.83       94.55     12.55 o 
   1  12  12      228.30      223.44     18.71 o 
   2  12  12     1694.52     1652.57     57.05 o 
   3  12  12       38.47        2.89     16.57 o 
   4  12  12       77.63       56.08     27.59 o 
   5  12  12        6.98       11.24     43.93 o 
   6  12  12        9.91        0.42     36.21 o 
  -9  13  12       47.77       67.57     53.67 o 
  -8  13  12       20.25       45.80     28.78 o 
  -7  13  12        7.28      -11.48     25.14 o 
  -6  13  12      226.99      171.48     22.79 o 
  -5  13  12      393.48      372.93     30.79 o 
  -4  13  12       14.11      -12.55     12.55 o 
  -3  13  12       47.08       34.44     11.70 o 
  -2  13  12       20.07       13.71     21.92 o 
  -1  13  12      156.91      161.11     18.48 o 
   0  13  12       97.84      115.95     23.84 o 
   1  13  12       27.38        9.12     11.74 o 
   2  13  12      574.68      556.47     52.68 o 
   3  13  12      388.98      524.72     89.61 o 
   4  13  12      121.20       88.93    100.13 o 
   5  13  12       38.70       70.63     65.66 o 
   6  13  12       98.80      105.69     69.29 o 
  -8  14  12       50.80        2.35     28.01 o 
  -7  14  12      296.46      312.23     46.15 o 
  -6  14  12      350.37      334.02     36.44 o 
  -5  14  12       23.00       17.08     18.25 o 
  -4  14  12       55.82       81.10     17.75 o 
  -3  14  12       19.17       32.55     14.44 o 
  -2  14  12      131.90      109.95     21.22 o 
  -1  14  12       22.22       15.18     20.32 o 
   0  14  12       10.56       13.80     11.59 o 
   1  14  12        5.73        0.72     16.28 o 
   2  14  12       22.41       13.17     20.42 o 
   3  14  12        5.59       17.35     25.88 o 
   4  14  12       23.06       40.30     58.04 o 
   5  14  12      349.58      373.51     64.93 o 
  -8  15  12       11.23       35.69     34.87 o 
  -7  15  12       48.15       20.17     48.91 o 
  -6  15  12        0.07       19.62     31.90 o 
  -5  15  12      361.17      325.37     35.36 o 
  -4  15  12      213.87      187.54     18.45 o 
  -3  15  12      327.83      403.19     28.59 o 
  -2  15  12      269.81      382.23     57.26 o 
  -1  15  12      140.58       96.42     23.45 o 
   0  15  12      493.78      496.90     37.79 o 
   1  15  12       14.04        8.70     13.38 o 
   2  15  12       49.19       25.04     15.51 o 
   3  15  12       32.26       58.48     28.74 o 
   4  15  12       28.62       11.08     46.92 o 
   5  15  12        0.36      -18.45     48.13 o 
  -8  16  12       31.63      -20.86     38.75 o 
  -7  16  12       56.82       45.53     30.80 o 
  -6  16  12       10.61       -8.21     23.02 o 
  -5  16  12       24.60       42.09     24.97 o 
  -4  16  12       29.12        3.36     18.16 o 
  -3  16  12        1.44       16.69     17.35 o 
  -2  16  12      178.15      217.67     52.56 o 
  -1  16  12      335.20      372.58     26.44 o 
   0  16  12       79.03       59.84     26.12 o 
   1  16  12       99.76       66.91     25.83 o 
   2  16  12       14.60       46.81     31.89 o 
   3  16  12       30.35       60.54     54.42 o 
   4  16  12        8.81      -51.07     57.08 o 
   5  16  12        1.04       71.83     82.47 o 
  -7  17  12       71.80       11.25     49.22 o 
  -6  17  12       29.07       22.88     27.41 o 
  -5  17  12        5.82      -26.70     28.34 o 
  -4  17  12        0.84      -26.91     26.91 o 
  -3  17  12      145.05      173.39     33.32 o 
  -2  17  12       81.97      113.68     29.50 o 
  -1  17  12       56.49        9.65     16.02 o 
   0  17  12        3.27      -25.71     73.76 o 
   1  17  12       66.91       96.63     73.40 o 
   2  17  12        0.95      -25.97     26.76 o 
   3  17  12       12.88      -16.43     35.30 o 
   4  17  12        0.05       45.23     72.07 o 
  -7  18  12       83.33       88.77    101.82 o 
  -6  18  12      190.62      155.87     31.87 o 
  -5  18  12      122.23       72.65     29.99 o 
  -4  18  12      193.97      269.53    105.45 o 
  -3  18  12      130.78      170.27     37.97 o 
  -2  18  12       32.33       -5.67     81.50 o 
  -1  18  12        2.06       11.42     39.30 o 
   0  18  12      141.22      184.56     38.29 o 
   1  18  12      826.54      897.63     68.24 o 
   2  18  12        3.15      -31.71     34.04 o 
   3  18  12       42.41       26.12     36.52 o 
   4  18  12       38.84      173.89    117.78 o 
  -6  19  12       34.29        7.62     60.70 o 
  -5  19  12       14.22       21.35     30.35 o 
  -4  19  12        2.99      -41.39     41.39 o 
  -3  19  12       88.82       23.29     68.44 o 
  -2  19  12       15.72       -9.50     27.00 o 
  -1  19  12        2.01        6.56     35.67 o 
   0  19  12      221.40      257.78    115.00 o 
   1  19  12        4.88       42.93     67.84 o 
   2  19  12        0.29      -13.30     69.41 o 
   3  19  12        0.62       24.06     51.13 o 
  -5  20  12       10.18       88.72     40.75 o 
  -4  20  12       39.30       76.35     44.84 o 
  -3  20  12       61.40       84.33     41.14 o 
  -2  20  12        2.93       13.50    102.79 o 
  -1  20  12        8.78       14.23     29.43 o 
   0  20  12       24.10      -18.62     61.19 o 
   1  20  12       25.14      104.00     74.73 o 
   2  20  12       18.08       21.52     80.54 o 
   3  20  12      144.12      112.66     61.29 o 
  -4  21  12        0.18        5.32     66.51 o 
  -3  21  12       30.20       74.25     68.93 o 
  -2  21  12        0.90      -26.60     58.53 o 
  -1  21  12      214.22      135.68     79.81 o 
   0  21  12       32.18       29.26    101.33 o 
   1  21  12       77.96      -29.51     66.99 o 
   2  21  12        9.18       99.64     80.78 o 
  -3  22  12      127.64      268.69     95.77 o 
  -2  22  12        0.03       23.94     77.15 o 
  -1  22  12        2.43      -98.92     98.92 o 
   0  22  12        4.53      -72.31     72.31 o 
 -10   1  13        9.98       -4.39     49.13 o 
  -9   1  13       14.14      -38.34     38.34 o 
  -8   1  13        0.07       15.84     35.52 o 
  -7   1  13       60.43       54.84     18.82 o 
  -6   1  13       14.35       17.90     12.37 o 
  -5   1  13      312.99      343.00     16.66 o 
  -4   1  13       19.29       18.09     10.05 o 
  -3   1  13      147.98      144.25     11.18 o 
  -2   1  13      124.04      116.03     12.84 o 
  -1   1  13     1027.22     1127.30     23.51 o 
   0   1  13        2.25        2.61      8.51 o 
   1   1  13       89.84      103.89      9.80 o 
   2   1  13      168.71      154.10     16.32 o 
   3   1  13       64.99       44.69     11.24 o 
   4   1  13     1119.64     1143.51     52.68 o 
   5   1  13        0.66        2.13     15.69 o 
   6   1  13      135.74      182.61     29.22 o 
   7   1  13       42.15      139.82     57.24 o 
 -10   2  13       16.04      106.89     65.78 o 
  -9   2  13        0.01       45.27     37.36 o 
  -8   2  13       99.15       77.57     26.24 o 
  -7   2  13      249.02      235.29     20.20 o 
  -6   2  13        6.16      -10.93     10.93 o 
  -5   2  13      150.44      147.97     13.01 o 
  -4   2  13      949.49     1021.25     28.19 o 
  -3   2  13      246.20      202.44     15.56 o 
  -2   2  13        2.67       -8.65      8.65 o 
  -1   2  13      232.91      260.74     17.97 o 
   0   2  13      355.58      352.03     11.44 o 
   1   2  13      203.31      189.76     11.28 o 
   2   2  13     1059.84     1136.29     33.55 o 
   3   2  13      777.87      818.07     29.57 o 
   4   2  13       35.71        4.69     14.50 o 
   5   2  13       10.20       -0.51     21.57 o 
   6   2  13       10.67      -17.70     34.74 o 
   7   2  13      155.72      111.33    113.91 o 
 -10   3  13      154.08       76.86     55.08 o 
  -9   3  13       83.66       65.26     56.23 o 
  -8   3  13      430.02      495.36     43.35 o 
  -7   3  13       69.78       39.30     16.75 o 
  -6   3  13      365.24      409.66     25.43 o 
  -5   3  13       36.28       27.83     10.06 o 
  -4   3  13       12.32        8.02      6.79 o 
  -3   3  13      446.21      455.21     14.60 o 
  -2   3  13      437.15      439.30     22.75 o 
  -1   3  13      986.66     1033.13     40.86 o 
   0   3  13     1935.27     1924.62     71.37 o 
   1   3  13       18.55       31.97      8.27 o 
   2   3  13      184.34      189.10     14.90 o 
   3   3  13       25.06       43.57     15.31 o 
   4   3  13        2.69       22.07     14.74 o 
   5   3  13        8.16       13.69     17.44 o 
   6   3  13      165.13       90.87     35.91 o 
   7   3  13        9.85      -15.48     46.19 o 
 -10   4  13      134.33      187.34     53.78 o 
  -9   4  13       53.22       51.73     40.70 o 
  -8   4  13      163.57      157.17     32.98 o 
  -7   4  13      178.50      159.36     26.43 o 
  -6   4  13       37.57       49.02     13.96 o 
  -5   4  13     1021.58     1170.62     32.04 o 
  -4   4  13      549.78      602.90     29.31 o 
  -3   4  13     1319.90     1450.90     42.01 o 
  -2   4  13        2.41       -2.04     12.36 o 
  -1   4  13     1577.15     1663.29     51.25 o 
   0   4  13     1583.58     1551.35     56.48 o 
   1   4  13        2.69       -5.17      5.17 o 
   2   4  13     1879.94     1972.54     67.24 o 
   3   4  13      505.90      523.08     24.19 o 
   4   4  13       72.18       61.15     19.21 o 
   5   4  13        5.36      -19.18     19.18 o 
   6   4  13      120.42      144.01     39.61 o 
   7   4  13       16.69      -22.98     51.27 o 
 -10   5  13        8.57       35.08     69.77 o 
  -9   5  13      145.53      159.04     44.31 o 
  -8   5  13      100.98      127.41     32.74 o 
  -7   5  13        1.24       11.23     17.85 o 
  -6   5  13      278.35      295.00     19.37 o 
  -5   5  13        3.64       11.47      8.95 o 
  -4   5  13       69.13       60.19     11.18 o 
  -3   5  13       44.27       51.64     15.07 o 
  -2   5  13       40.15       16.05     14.89 o 
  -1   5  13      384.09      338.15     44.44 o 
   0   5  13      643.84      636.27     30.88 o 
   1   5  13      265.41      294.39     12.04 o 
   2   5  13       26.51        3.64     11.77 o 
   3   5  13        4.43        4.50     11.09 o 
   4   5  13       14.40       -5.80     22.93 o 
   5   5  13        0.61      -19.99     28.37 o 
   6   5  13       54.20       44.01     36.32 o 
   7   5  13        9.46       -9.69     44.02 o 
 -10   6  13      134.40       55.36     50.56 o 
  -9   6  13        7.35       11.84     40.61 o 
  -8   6  13        2.88      -18.51     26.09 o 
  -7   6  13      109.94      118.26     19.83 o 
  -6   6  13      591.49      693.55     27.06 o 
  -5   6  13      168.62      182.78     19.23 o 
  -4   6  13       26.77       10.50      7.87 o 
  -3   6  13      167.61      164.62     18.43 o 
  -2   6  13      565.26      550.25     29.92 o 
  -1   6  13       40.37       25.16     13.24 o 
   0   6  13      243.76      209.52     28.24 o 
   1   6  13      223.75      206.95     11.65 o 
   2   6  13     1649.80     1740.94     54.03 o 
   3   6  13      257.23      245.38     24.92 o 
   4   6  13       82.17       95.28     21.61 o 
   5   6  13        0.06      -31.51     35.61 o 
   6   6  13        8.37      -25.78     35.24 o 
   7   6  13       11.86      -81.69     96.50 o 
 -10   7  13       45.48        9.66     48.83 o 
  -9   7  13        1.03        7.07     44.57 o 
  -8   7  13      720.58      847.75     56.89 o 
  -7   7  13      511.53      520.57     43.40 o 
  -6   7  13     1846.20     2176.04     56.54 o 
  -5   7  13        1.20       -1.59     10.76 o 
  -4   7  13     2675.59     2900.17     62.48 o 
  -3   7  13      688.15      651.14     31.53 o 
  -2   7  13        7.91       16.59     14.09 o 
  -1   7  13       10.10        5.88     25.16 o 
   0   7  13        6.73        3.74     17.87 o 
   1   7  13      157.51      166.39     25.42 o 
   2   7  13       44.85       34.33      9.98 o 
   3   7  13      693.48      710.05     40.53 o 
   4   7  13      384.61      374.32     31.23 o 
   5   7  13        0.44        7.49     31.22 o 
   6   7  13      312.34      324.36    134.59 o 
   7   7  13       17.14       69.85     49.85 o 
 -10   8  13       34.99       13.48     66.02 o 
  -9   8  13       26.55       75.63     40.48 o 
  -8   8  13       22.28      -19.26     38.90 o 
  -7   8  13      205.61      224.70     24.32 o 
  -6   8  13      150.27      110.92     19.95 o 
  -5   8  13        0.05      -11.14     11.14 o 
  -4   8  13     1080.57     1109.91     43.90 o 
  -3   8  13       80.97       40.76     15.77 o 
  -2   8  13      110.71       96.63     16.82 o 
  -1   8  13      128.31       97.29     21.82 o 
   0   8  13      241.11      206.75     26.85 o 
   1   8  13       10.83        8.49      8.31 o 
   2   8  13       18.90       20.74      8.58 o 
   3   8  13       74.04       94.58     25.00 o 
   4   8  13      124.20       90.56     24.03 o 
   5   8  13       58.42       63.83     37.24 o 
   6   8  13      339.34      430.07     60.60 o 
  -9   9  13        1.85      -31.63     42.01 o 
  -8   9  13        0.22      -13.84     26.44 o 
  -7   9  13      404.56      462.05     37.28 o 
  -6   9  13      173.63      225.26     23.51 o 
  -5   9  13      387.64      416.49     23.14 o 
  -4   9  13     4842.71     5487.07     96.27 o 
  -3   9  13      206.98      215.35     26.89 o 
  -2   9  13      120.16       90.15     18.56 o 
  -1   9  13       15.66      -21.44     21.60 o 
   0   9  13       69.05       48.78     31.88 o 
   1   9  13       84.09      102.33     33.16 o 
   2   9  13        4.32       10.17     10.63 o 
   3   9  13       68.48       78.01     15.69 o 
   4   9  13      302.57      393.12     41.95 o 
   5   9  13        1.03       55.14     70.86 o 
   6   9  13       22.35       32.35     42.39 o 
  -9  10  13       32.27        6.71     85.13 o 
  -8  10  13        9.88       -9.66     28.34 o 
  -7  10  13       14.36        1.91     21.69 o 
  -6  10  13      688.13      668.85     36.41 o 
  -5  10  13       54.21       48.30     14.20 o 
  -4  10  13      309.88      288.01     28.37 o 
  -3  10  13     2366.09     2519.41     93.38 o 
  -2  10  13     2581.92     2705.57     88.88 o 
  -1  10  13       26.04       24.05     23.98 o 
   0  10  13       24.76       -1.67     23.94 o 
   1  10  13      261.82      262.23     24.98 o 
   2  10  13     1079.36     1062.64     51.20 o 
   3  10  13       13.53       -3.94     15.11 o 
   4  10  13       59.91       33.37     30.68 o 
   5  10  13       18.18       37.05     49.94 o 
   6  10  13       22.81       -1.73     44.89 o 
  -9  11  13       19.68       26.72     58.32 o 
  -8  11  13        0.34        2.18     37.94 o 
  -7  11  13        9.96       -6.74     25.76 o 
  -6  11  13        0.21        3.55     14.77 o 
  -5  11  13       38.35       23.63     18.84 o 
  -4  11  13      108.49      126.84     18.00 o 
  -3  11  13       12.39       14.74      6.66 o 
  -2  11  13      322.78      306.08     29.27 o 
  -1  11  13      106.81       52.99     22.19 o 
   0  11  13      143.77       78.03     34.36 o 
   1  11  13      798.97      779.90     38.23 o 
   2  11  13       29.66        1.34     15.15 o 
   3  11  13      705.63      787.92     55.79 o 
   4  11  13      172.56      187.00     33.72 o 
   5  11  13       79.82      127.30     47.28 o 
   6  11  13      154.81      198.79     59.36 o 
  -9  12  13        0.28      -51.11     57.68 o 
  -8  12  13       19.19       30.81     51.51 o 
  -7  12  13       61.84       39.36     26.90 o 
  -6  12  13      406.05      387.78     55.01 o 
  -5  12  13       95.70       86.48     22.79 o 
  -4  12  13       28.47       32.44     10.93 o 
  -3  12  13       82.49       97.72     15.39 o 
  -2  12  13      160.47      165.80     21.56 o 
  -1  12  13      372.01      340.13     29.17 o 
   0  12  13       70.73       70.57     14.46 o 
   1  12  13      544.59      550.18     43.52 o 
   2  12  13      185.12      185.42     21.75 o 
   3  12  13       87.87       21.36     25.85 o 
   4  12  13      708.94      936.43     84.16 o 
   5  12  13        5.50       -3.16     35.31 o 
   6  12  13       56.03      116.09     76.42 o 
  -8  13  13      185.34      164.98     35.50 o 
  -7  13  13      148.45      126.27     29.25 o 
  -6  13  13     1312.12     1408.26     69.53 o 
  -5  13  13      495.77      520.75     36.20 o 
  -4  13  13       56.81       80.04     14.14 o 
  -3  13  13       27.88       31.16     15.80 o 
  -2  13  13       90.47      103.28     10.45 o 
  -1  13  13       48.11       50.00      8.99 o 
   0  13  13      151.38      170.42     18.84 o 
   1  13  13      225.45      222.23     18.63 o 
   2  13  13       44.85       42.97     15.82 o 
   3  13  13        2.31       22.91     22.08 o 
   4  13  13       45.98       81.48     34.70 o 
   5  13  13        0.38       50.37     35.12 o 
  -8  14  13      203.07      236.27     36.44 o 
  -7  14  13      431.33      501.84     42.53 o 
  -6  14  13        4.70       12.44     26.18 o 
  -5  14  13        0.85      -15.61     20.73 o 
  -4  14  13      147.71      121.73     43.57 o 
  -3  14  13      441.29      547.19     47.17 o 
  -2  14  13      541.93      635.67     37.35 o 
  -1  14  13      271.57      250.89     16.72 o 
   0  14  13       61.62       61.97     11.13 o 
   1  14  13      373.61      342.61     48.65 o 
   2  14  13      110.34      146.09     21.14 o 
   3  14  13      236.00      253.72     40.79 o 
   4  14  13       51.85       24.86     27.41 o 
   5  14  13       13.53       44.98     76.91 o 
  -8  15  13       14.74       46.77     40.80 o 
  -7  15  13      352.24      363.20     39.01 o 
  -6  15  13       10.86       19.12     24.06 o 
  -5  15  13        1.78       -1.29     40.38 o 
  -4  15  13      189.29      239.79     35.89 o 
  -3  15  13      472.60      552.34     62.32 o 
  -2  15  13       99.78      113.58     42.38 o 
  -1  15  13      327.60      364.21     21.83 o 
   0  15  13      276.40      293.01     20.47 o 
   1  15  13        0.35       -3.29     14.73 o 
   2  15  13        1.54       -8.68     15.11 o 
   3  15  13       24.76       28.93     30.59 o 
   4  15  13        5.54      -60.95     60.95 o 
   5  15  13        6.18      170.02     82.47 o 
  -7  16  13      141.55      267.20     49.19 o 
  -6  16  13      289.17      275.96     47.86 o 
  -5  16  13        1.82       -3.75     25.02 o 
  -4  16  13      366.04      399.22     47.35 o 
  -3  16  13       33.18        9.34     36.64 o 
  -2  16  13        1.09      -15.81     19.19 o 
  -1  16  13       28.60       45.74     24.91 o 
   0  16  13       12.18       21.03     15.73 o 
   1  16  13       42.12       48.91     26.32 o 
   2  16  13       47.31       75.95     22.33 o 
   3  16  13        2.50       13.30     87.55 o 
   4  16  13        1.20      -90.45     98.43 o 
  -7  17  13       44.14       54.57     38.86 o 
  -6  17  13       24.12      -17.42     41.11 o 
  -5  17  13      869.24     1103.83    149.30 o 
  -4  17  13       55.99       27.55     37.23 o 
  -3  17  13       22.68       64.52     29.03 o 
  -2  17  13      498.71      624.65     89.48 o 
  -1  17  13      175.57      280.60     39.06 o 
   0  17  13       91.52      203.14     31.93 o 
   1  17  13        2.18       14.65     33.01 o 
   2  17  13      334.24      286.11    103.27 o 
   3  17  13       21.32        2.66     61.19 o 
   4  17  13      113.25       82.71     80.05 o 
  -6  18  13        8.96      -22.78     67.22 o 
  -5  18  13      104.30       64.69     30.04 o 
  -4  18  13       68.00       49.44     36.34 o 
  -3  18  13        0.18        0.71     51.39 o 
  -2  18  13        0.11      -10.49     27.00 o 
  -1  18  13        6.12        4.45     25.78 o 
   0  18  13       48.50       95.05     60.70 o 
   1  18  13        0.32      -97.95     97.95 o 
   2  18  13        1.43       45.23     69.17 o 
   3  18  13       76.90       17.36     50.86 o 
  -6  19  13       21.44      -20.39     54.25 o 
  -5  19  13        9.38       46.31     45.41 o 
  -4  19  13        0.62      -16.33     45.41 o 
  -3  19  13        6.96      -58.29     58.29 o 
  -2  19  13        8.06      -76.67     84.65 o 
  -1  19  13      219.57      108.35     68.69 o 
   0  19  13        8.55       63.61     63.61 o 
   1  19  13        0.58       21.28     69.17 o 
   2  19  13      546.30      411.14    109.56 o 
   3  19  13       13.06      -54.80     54.80 o 
  -5  20  13       13.45      -34.62     58.91 o 
  -4  20  13        0.01       46.08     75.70 o 
  -3  20  13        0.60      -34.58     66.27 o 
  -2  20  13      186.65       95.29     76.91 o 
  -1  20  13      155.08      100.61     68.93 o 
   0  20  13      171.48      236.53     77.15 o 
   1  20  13        5.88      -18.62     69.41 o 
   2  20  13       30.33       21.52    118.02 o 
  -4  21  13      337.26      335.60    119.35 o 
  -3  21  13        0.00      111.73     79.81 o 
  -2  21  13        4.61       58.53     79.81 o 
  -1  21  13       14.33      133.02     77.15 o 
   0  21  13        3.09       90.69     77.39 o 
   1  21  13        6.87      -80.29     80.29 o 
 -10   0  14        0.94       -5.32     90.45 o 
  -9   0  14       12.28       13.30     52.97 o 
  -8   0  14      110.08      101.98     36.92 o 
  -7   0  14     3601.17     4453.05    146.83 o 
  -6   0  14       14.93        3.67     21.34 o 
  -5   0  14       55.80       32.19     16.66 o 
  -4   0  14     2425.26     2588.13     83.33 o 
  -3   0  14      357.57      330.63     19.89 o 
  -2   0  14       84.61       90.19     12.93 o 
  -1   0  14      183.48      194.45     17.50 o 
   0   0  14       26.05       26.42      8.99 o 
   1   0  14     4656.34     5448.59    143.49 o 
   2   0  14      195.87      186.77     20.52 o 
   3   0  14      255.27      274.11     25.10 o 
   4   0  14      111.17       98.99     22.66 o 
   5   0  14        2.64      -25.20     25.20 o 
   6   0  14      324.10      482.01     88.03 o 
   7   0  14      161.40       59.49     59.49 o 
 -10   1  14       42.65       92.33     49.58 o 
  -9   1  14       12.76        3.72     44.59 o 
  -8   1  14        0.26      -28.06     28.06 o 
  -7   1  14      270.23      255.08     26.25 o 
  -6   1  14        0.67      -11.58     11.58 o 
  -5   1  14      112.36      109.02     11.96 o 
  -4   1  14       90.40       98.26      9.88 o 
  -3   1  14        0.70        5.45     11.06 o 
  -2   1  14       91.78       95.12      6.30 o 
  -1   1  14      336.13      330.23     27.57 o 
   0   1  14      133.34      122.99      8.01 o 
   1   1  14      175.17      170.64     11.07 o 
   2   1  14     1414.14     1400.56     36.89 o 
   3   1  14      122.20      112.18     17.20 o 
   4   1  14       70.39       46.55     16.15 o 
   5   1  14      216.83      286.31     41.12 o 
   6   1  14       46.71       29.20     26.72 o 
   7   1  14        1.43       -6.91     68.56 o 
 -10   2  14      144.02       57.31     49.65 o 
  -9   2  14       14.48       11.91     37.53 o 
  -8   2  14      442.37      545.44     44.86 o 
  -7   2  14        4.12      -16.22     18.39 o 
  -6   2  14      177.77      200.45     18.35 o 
  -5   2  14        5.31      -10.30     10.30 o 
  -4   2  14       62.74       61.31     11.63 o 
  -3   2  14       72.74       67.25      7.05 o 
  -2   2  14       49.79       57.82     17.03 o 
  -1   2  14      234.37      242.61     21.05 o 
   0   2  14       14.90       -4.30     12.11 o 
   1   2  14      418.37      447.24     16.66 o 
   2   2  14     1797.00     1804.98     47.76 o 
   3   2  14     1454.59     1492.69     49.28 o 
   4   2  14       12.88       12.58     16.32 o 
   5   2  14       18.67        7.65     17.93 o 
   6   2  14       50.41       57.50     25.99 o 
   7   2  14        2.27      -39.22     39.22 o 
 -10   3  14       91.01       81.92     56.24 o 
  -9   3  14       25.80      -21.68     53.45 o 
  -8   3  14      335.65      369.18     72.54 o 
  -7   3  14      319.92      269.84     31.96 o 
  -6   3  14      193.61      178.16     17.73 o 
  -5   3  14      344.59      348.52     19.00 o 
  -4   3  14      379.97      419.30     24.94 o 
  -3   3  14       29.78       15.55     13.96 o 
  -2   3  14      241.56      220.93     17.13 o 
  -1   3  14       35.35       21.59     17.56 o 
   0   3  14     1021.91     1111.39     53.89 o 
   1   3  14       98.61       97.41      8.61 o 
   2   3  14     3870.59     4442.86    123.96 o 
   3   3  14        0.26       -9.55     12.37 o 
   4   3  14       76.95       77.18     17.81 o 
   5   3  14      231.49      281.53     38.02 o 
   6   3  14        2.74       71.03     39.55 o 
 -10   4  14       21.18       15.42     48.59 o 
  -9   4  14        6.63      -44.90     44.90 o 
  -8   4  14      916.26     1159.39    150.77 o 
  -7   4  14       73.31       61.26     24.25 o 
  -6   4  14       18.85       13.53     14.39 o 
  -5   4  14       13.28       14.96     10.91 o 
  -4   4  14       36.90       22.36      8.72 o 
  -3   4  14      624.28      543.20     29.79 o 
  -2   4  14      679.72      611.20     29.34 o 
  -1   4  14      134.41      123.88     17.26 o 
   0   4  14     1046.90     1118.31     40.41 o 
   1   4  14       14.06       17.08      7.84 o 
   2   4  14       78.34       81.17     10.48 o 
   3   4  14      158.56      160.48     16.60 o 
   4   4  14       19.09       24.05     16.81 o 
   5   4  14        1.00        9.75     23.06 o 
   6   4  14       32.12      -10.26     34.50 o 
 -10   5  14       15.62       29.33     46.34 o 
  -9   5  14        0.00       61.07     46.42 o 
  -8   5  14       46.05       17.74     27.48 o 
  -7   5  14      215.36      199.37     23.59 o 
  -6   5  14      488.05      535.21     25.17 o 
  -5   5  14      539.57      561.23     24.62 o 
  -4   5  14     1000.59     1043.03     43.78 o 
  -3   5  14      119.84       97.96     15.98 o 
  -2   5  14       76.52       53.47     14.87 o 
  -1   5  14       30.22       27.60     14.60 o 
   0   5  14      717.55      734.49     33.29 o 
   1   5  14      547.84      619.22     33.31 o 
   2   5  14      360.92      369.72     18.85 o 
   3   5  14       12.93       15.07     12.12 o 
   4   5  14       21.77       33.84     19.86 o 
   5   5  14       26.91       36.16     28.31 o 
   6   5  14       21.75      -47.36     62.76 o 
 -10   6  14       42.92       71.89     60.86 o 
  -9   6  14       30.17      -12.77     39.11 o 
  -8   6  14      146.27       70.18     37.67 o 
  -7   6  14       83.80       68.64     21.00 o 
  -6   6  14      389.35      487.44     26.54 o 
  -5   6  14      233.73      227.38     17.81 o 
  -4   6  14      438.27      498.44     19.21 o 
  -3   6  14        0.00      -12.04     13.85 o 
  -2   6  14      956.90      928.66     48.84 o 
  -1   6  14      576.68      535.84     41.48 o 
   0   6  14        0.33       -1.65     15.01 o 
   1   6  14      496.12      546.84     40.94 o 
   2   6  14       25.45       24.34     19.66 o 
   3   6  14      106.25       75.77     18.10 o 
   4   6  14        0.40      -23.31     28.16 o 
   5   6  14       74.43      102.54     38.45 o 
   6   6  14      137.13      164.61     86.10 o 
  -9   7  14       13.28      -21.37     38.61 o 
  -8   7  14      126.99       84.60     30.79 o 
  -7   7  14      265.15      231.54     29.78 o 
  -6   7  14     1047.11     1122.05     46.53 o 
  -5   7  14      389.56      443.04     24.16 o 
  -4   7  14      176.94      177.13     13.12 o 
  -3   7  14        0.11        4.63     18.12 o 
  -2   7  14     1442.64     1286.28     51.08 o 
  -1   7  14        1.30        6.65     14.79 o 
   0   7  14       92.82       67.83     25.37 o 
   1   7  14        3.57       -7.40     20.77 o 
   2   7  14      117.40      103.37     11.96 o 
   3   7  14      136.24      108.29     63.97 o 
   4   7  14       37.36       29.19     25.39 o 
   5   7  14       44.57       64.81     39.66 o 
   6   7  14        2.16       36.97     44.62 o 
  -9   8  14       21.40       -2.76     40.58 o 
  -8   8  14       32.56       45.71     32.68 o 
  -7   8  14       15.28       28.37     20.27 o 
  -6   8  14      376.18      351.24     27.59 o 
  -5   8  14       52.44       62.37     12.86 o 
  -4   8  14      438.53      391.41     17.21 o 
  -3   8  14     2013.80     1984.42     61.75 o 
  -2   8  14        0.32       23.04     17.18 o 
  -1   8  14        2.79       15.21     19.99 o 
   0   8  14        6.09      -11.41     25.74 o 
   1   8  14       28.57       48.95     31.72 o 
   2   8  14        0.19        2.25     10.24 o 
   3   8  14       16.35       37.00     15.91 o 
   4   8  14       13.83       41.08     45.95 o 
   5   8  14      259.43      328.38    170.75 o 
   6   8  14       74.73      165.18     94.32 o 
  -9   9  14       45.02      104.72     85.37 o 
  -8   9  14       43.82       49.22     61.71 o 
  -7   9  14       54.64       36.93     20.40 o 
  -6   9  14        4.01       -0.30     17.73 o 
  -5   9  14       57.15       69.96     13.31 o 
  -4   9  14      195.32      202.18     20.32 o 
  -3   9  14       14.54       42.08     17.52 o 
  -2   9  14      174.53      133.41     19.36 o 
  -1   9  14       47.98       24.22     17.30 o 
   0   9  14       47.64       19.84     22.50 o 
   1   9  14        0.42       25.41     19.35 o 
   2   9  14        1.20        5.31     14.87 o 
   3   9  14       36.96       33.79     19.82 o 
   4   9  14       36.70        9.51     23.41 o 
   5   9  14      192.54      154.69     67.72 o 
   6   9  14       14.76       23.70     63.12 o 
  -9  10  14       48.76       44.30     51.50 o 
  -8  10  14      422.31      490.57     46.71 o 
  -7  10  14       22.41      -19.46     23.30 o 
  -6  10  14        5.51       20.27     15.70 o 
  -5  10  14      246.81      271.07     20.67 o 
  -4  10  14       40.78       38.80     18.44 o 
  -3  10  14       44.46       22.20     20.14 o 
  -2  10  14      107.15       76.55     19.89 o 
  -1  10  14       40.79       23.78     19.27 o 
   0  10  14       88.55       20.28     23.90 o 
   1  10  14      116.30       67.54     42.00 o 
   2  10  14      103.77       98.59     11.92 o 
   3  10  14       39.82       35.50     17.53 o 
   4  10  14      123.05      109.46     34.53 o 
   5  10  14       32.52       72.62    127.70 o 
   6  10  14       45.69      102.54     86.82 o 
  -9  11  14        0.49       55.38     85.86 o 
  -8  11  14        1.12       -0.89     29.80 o 
  -7  11  14      115.07      107.65     29.95 o 
  -6  11  14      242.32      268.43     40.02 o 
  -5  11  14        0.55       -3.90     14.43 o 
  -4  11  14      233.45      252.98     26.77 o 
  -3  11  14        8.15       11.40     20.04 o 
  -2  11  14      294.01      289.98     29.12 o 
  -1  11  14      636.71      608.98     35.99 o 
   0  11  14       50.39       38.33     24.19 o 
   1  11  14      157.02      148.10     45.40 o 
   2  11  14      411.39      399.30     31.20 o 
   3  11  14      679.06      658.48     89.73 o 
   4  11  14        7.49       62.42     27.21 o 
   5  11  14      122.30      121.17     94.80 o 
  -8  12  14       65.09       56.36     32.09 o 
  -7  12  14        8.50       79.43     28.60 o 
  -6  12  14       72.72       48.58     25.18 o 
  -5  12  14       14.73       -1.94     21.06 o 
  -4  12  14      590.63      637.27     52.82 o 
  -3  12  14      124.31      113.45     13.97 o 
  -2  12  14      209.77      166.65     27.78 o 
  -1  12  14        1.78       20.42     21.57 o 
   0  12  14       14.86       19.92     25.10 o 
   1  12  14      233.63      223.24     15.71 o 
   2  12  14        6.85       -0.18     16.27 o 
   3  12  14       98.96      110.19     34.71 o 
   4  12  14       53.26       30.00     25.29 o 
   5  12  14        0.44      -63.36     63.36 o 
  -8  13  14        7.42      -30.01     45.17 o 
  -7  13  14       15.25       -5.05     36.35 o 
  -6  13  14      300.66      270.98     32.78 o 
  -5  13  14      540.39      554.25     39.61 o 
  -4  13  14      247.25      241.14     31.77 o 
  -3  13  14       59.17       74.86     13.72 o 
  -2  13  14      110.86       93.51     24.79 o 
  -1  13  14       33.10       52.50     26.71 o 
   0  13  14       76.45       64.74     25.25 o 
   1  13  14        3.53       -6.71     15.71 o 
   2  13  14       91.03       86.73     21.43 o 
   3  13  14        9.40       31.88     52.24 o 
   4  13  14        1.28      -52.72     63.36 o 
   5  13  14      152.21      129.63     74.25 o 
  -8  14  14       49.63       24.62     46.05 o 
  -7  14  14        0.08       40.44     48.93 o 
  -6  14  14      195.85      192.26     38.91 o 
  -5  14  14      410.63      251.09     51.65 o 
  -4  14  14        3.07       -6.86     14.56 o 
  -3  14  14        0.03       -3.86      9.89 o 
  -2  14  14      492.86      573.10     21.99 o 
  -1  14  14        8.84       17.69     33.50 o 
   0  14  14       14.52       18.71      7.49 o 
   1  14  14       56.79       26.25     13.02 o 
   2  14  14        0.20       -1.51     33.58 o 
   3  14  14      368.26      279.58     79.08 o 
   4  14  14       10.77       34.34     60.95 o 
  -7  15  14        1.09       49.08     49.87 o 
  -6  15  14      699.58      772.76     64.18 o 
  -5  15  14      336.48      363.58    126.97 o 
  -4  15  14      120.93      142.23     46.63 o 
  -3  15  14        0.89       20.19     21.12 o 
  -2  15  14       40.35       35.25     13.59 o 
  -1  15  14       19.79       19.63     11.75 o 
   0  15  14      517.35      564.90     57.18 o 
   1  15  14        7.16       -2.01     32.53 o 
   2  15  14      144.36       40.87     40.87 o 
   3  15  14      246.83      280.30    103.27 o 
   4  15  14        3.64       76.91    103.51 o 
  -7  16  14       49.96       -5.64     45.09 o 
  -6  16  14       63.65       60.97     52.11 o 
  -5  16  14      147.61       55.60     42.77 o 
  -4  16  14       34.91      -16.43     16.43 o 
  -3  16  14       27.25      -50.30     50.30 o 
  -2  16  14      243.06      191.79     63.12 o 
  -1  16  14       10.28       -1.06     44.86 o 
   0  16  14      589.36      669.03     55.01 o 
   1  16  14      408.28      436.54     84.16 o 
   2  16  14       15.19       29.02     84.41 o 
   3  16  14       61.42       87.55     66.27 o 
   4  16  14       57.00       74.49     82.47 o 
  -6  17  14        1.14      -14.76     33.95 o 
  -5  17  14      115.31       57.65     45.41 o 
  -4  17  14      291.83      225.77     75.58 o 
  -3  17  14       11.33       44.98     58.29 o 
  -2  17  14        0.03      -13.06     79.08 o 
  -1  17  14        5.09       28.78     57.80 o 
   0  17  14      197.34      163.01     73.52 o 
   1  17  14        0.65       39.66     92.39 o 
   2  17  14      670.17      765.94    121.89 o 
   3  17  14      107.41       69.76     51.88 o 
  -6  18  14      293.32      348.98    101.81 o 
  -5  18  14       21.90      -43.86     43.86 o 
  -4  18  14      131.34      153.43     50.76 o 
  -3  18  14       41.48       21.28     66.27 o 
  -2  18  14      108.39      -18.38     63.36 o 
  -1  18  14       31.81       81.75     65.78 o 
   0  18  14       68.86        7.98     60.70 o 
   1  18  14      149.54      105.93     71.59 o 
   2  18  14       61.60       74.49     82.47 o 
  -5  19  14       11.09       55.53     69.89 o 
  -4  19  14       96.18       75.84     51.77 o 
  -3  19  14        1.21      -23.94     63.61 o 
  -2  19  14        0.64      -47.64     66.02 o 
  -1  19  14      191.29      153.33     74.01 o 
   0  19  14      185.63      246.20     87.31 o 
   1  19  14       13.51       55.87     74.49 o 
   2  19  14       45.99      -40.15     77.39 o 
  -4  20  14      345.24      359.48     78.71 o 
  -3  20  14       11.98        7.98     69.17 o 
  -2  20  14       47.24       10.64     74.25 o 
  -1  20  14       48.08      -31.92     74.25 o 
   0  20  14      154.99      185.98     93.11 o 
   1  20  14        8.47      111.98     85.37 o 
  -2  21  14       46.46       21.28     85.13 o 
  -1  21  14       21.30       -7.98     77.15 o 
 -10   1  15       29.39       24.32     43.12 o 
  -9   1  15       47.87      -18.84     83.44 o 
  -8   1  15       52.63        7.41     25.34 o 
  -7   1  15     1416.57     1667.87     57.73 o 
  -6   1  15      367.99      419.15     46.58 o 
  -5   1  15        2.53       -8.63     11.38 o 
  -4   1  15        5.00        8.22      7.71 o 
  -3   1  15       53.39       48.20      7.75 o 
  -2   1  15      109.69      101.43     25.06 o 
  -1   1  15      754.98      822.42     31.63 o 
   0   1  15      313.88      309.39     11.68 o 
   1   1  15       64.85       71.27      9.35 o 
   2   1  15      146.63      130.10     12.87 o 
   3   1  15       22.33       27.09     12.83 o 
   4   1  15      147.58      190.30     23.48 o 
   5   1  15       26.88       23.63     20.09 o 
   6   1  15        1.97       10.86     31.13 o 
 -10   2  15        1.75      -46.73     47.04 o 
  -9   2  15        0.55      -15.57     39.37 o 
  -8   2  15      146.63      160.51     31.21 o 
  -7   2  15       47.97       24.20     16.73 o 
  -6   2  15       19.94       39.10     13.53 o 
  -5   2  15      408.04      383.05     19.22 o 
  -4   2  15      820.95      837.27     26.41 o 
  -3   2  15       45.51       38.20      5.61 o 
  -2   2  15       11.30        4.92     11.98 o 
  -1   2  15       15.40       17.68     11.65 o 
   0   2  15      263.71      259.35     19.85 o 
   1   2  15     1766.73     1977.38     44.59 o 
   2   2  15       40.07       23.22      9.77 o 
   3   2  15       28.41       16.21     13.47 o 
   4   2  15       14.02       16.59     20.05 o 
   5   2  15      296.07      299.41     32.43 o 
   6   2  15        3.17       -0.95     26.59 o 
 -10   3  15       28.12       21.26     47.02 o 
  -9   3  15      268.01      258.65     81.02 o 
  -8   3  15      141.88      146.37     46.26 o 
  -7   3  15       11.53      -19.97     19.97 o 
  -6   3  15      451.65      471.49     22.55 o 
  -5   3  15      111.75      103.15     12.28 o 
  -4   3  15      163.06      156.04     12.93 o 
  -3   3  15      789.49      794.21     48.77 o 
  -2   3  15       97.70       89.19     14.97 o 
  -1   3  15       32.07       19.58     10.90 o 
   0   3  15     2538.38     2564.83    121.72 o 
   1   3  15       24.89       10.13      5.91 o 
   2   3  15       54.95       40.82      9.66 o 
   3   3  15       30.09       43.71     15.02 o 
   4   3  15      189.08      177.69     23.60 o 
   5   3  15        9.73       -5.99     18.64 o 
   6   3  15       73.19       77.34     40.60 o 
 -10   4  15       83.72      -22.11     52.99 o 
  -9   4  15       67.94       38.89     40.54 o 
  -8   4  15       83.73       48.81     27.45 o 
  -7   4  15      677.91      747.58     38.58 o 
  -6   4  15      937.92     1032.09     35.84 o 
  -5   4  15      208.18      236.49     16.96 o 
  -4   4  15      260.85      274.67     26.00 o 
  -3   4  15       18.10       13.69     15.88 o 
  -2   4  15     1025.03     1089.81     42.90 o 
  -1   4  15       12.54      -16.23     18.47 o 
   0   4  15      182.61      155.26     20.66 o 
   1   4  15      779.61      905.43     57.69 o 
   2   4  15        9.49        2.26     12.06 o 
   3   4  15       42.96       41.84     16.25 o 
   4   4  15       47.18       69.29     19.34 o 
   5   4  15        1.36       18.60     31.25 o 
   6   4  15      154.00      115.12     60.22 o 
  -9   5  15      123.15      123.83     47.23 o 
  -8   5  15        3.45       -2.24     26.27 o 
  -7   5  15      365.70      387.07     28.05 o 
  -6   5  15      303.90      326.76     21.65 o 
  -5   5  15       31.85       52.93     13.20 o 
  -4   5  15      624.38      612.81     25.97 o 
  -3   5  15     1963.64     2124.97     78.85 o 
  -2   5  15      390.28      349.21     37.73 o 
  -1   5  15      111.39       72.95     18.13 o 
   0   5  15     1151.66     1249.50     54.08 o 
   1   5  15      289.30      314.40     21.50 o 
   2   5  15      387.25      427.28     29.73 o 
   3   5  15       10.72       -1.98     20.36 o 
   4   5  15       13.69      -17.63     17.63 o 
   5   5  15        3.41       23.41     33.07 o 
   6   5  15       52.87       40.97     33.59 o 
  -9   6  15       50.36       -8.34     53.81 o 
  -8   6  15      100.23       72.96     30.83 o 
  -7   6  15        0.52      -16.43     16.43 o 
  -6   6  15       35.21       21.98     14.78 o 
  -5   6  15     1623.52     1864.11     50.22 o 
  -4   6  15      254.55      202.31     22.36 o 
  -3   6  15      703.87      705.48     32.35 o 
  -2   6  15       11.49       15.45     14.81 o 
  -1   6  15      125.91       99.10     33.46 o 
   0   6  15     2770.81     2683.84    121.53 o 
   1   6  15        8.60       23.77     16.65 o 
   2   6  15       26.50       15.26     11.83 o 
   3   6  15        5.51       -6.02     17.24 o 
   4   6  15       12.37       22.22     35.07 o 
   5   6  15       26.30       41.92     33.97 o 
   6   6  15       59.03      104.96     68.20 o 
  -9   7  15        8.97      -29.43     32.10 o 
  -8   7  15       78.00       88.98     32.48 o 
  -7   7  15       53.55       43.98     22.86 o 
  -6   7  15       22.74       22.61     16.95 o 
  -5   7  15      324.10      401.15     21.48 o 
  -4   7  15      423.05      369.18     29.89 o 
  -3   7  15     1004.64     1032.82     58.13 o 
  -2   7  15      316.19      277.18     37.14 o 
  -1   7  15      184.50      153.50     23.79 o 
   0   7  15        0.09      -17.23     17.23 o 
   1   7  15      257.58      208.03     34.89 o 
   2   7  15      483.69      551.41     31.18 o 
   3   7  15       10.94        5.76     35.43 o 
   4   7  15       38.37       64.24     26.29 o 
   5   7  15        2.36      -17.07     26.33 o 
   6   7  15       31.44       57.80     63.12 o 
  -9   8  15      266.64      216.15     49.01 o 
  -8   8  15       11.16       -0.32     27.49 o 
  -7   8  15       50.18       46.04     21.85 o 
  -6   8  15        0.11      -10.62     23.58 o 
  -5   8  15      141.27      143.48     15.27 o 
  -4   8  15      393.88      346.38     32.98 o 
  -3   8  15       14.33       11.24     17.55 o 
  -2   8  15      994.23      992.51     55.40 o 
  -1   8  15       13.07        6.33     18.96 o 
   0   8  15        0.02      -27.06     39.06 o 
   1   8  15     1013.08     1069.28     54.82 o 
   2   8  15       60.68       14.94     29.02 o 
   3   8  15       77.45       36.94     16.80 o 
   4   8  15       91.48       87.55     36.04 o 
   5   8  15       45.11       36.76     57.80 o 
  -9   9  15      356.35      333.63    155.87 o 
  -8   9  15        0.24       -6.40     32.31 o 
  -7   9  15        0.45      -10.95     24.44 o 
  -6   9  15      250.80      277.68     22.48 o 
  -5   9  15       34.38       15.12      9.90 o 
  -4   9  15       48.00        7.51     26.91 o 
  -3   9  15      165.66      144.10     21.59 o 
  -2   9  15     1377.89     1436.56     74.49 o 
  -1   9  15      671.42      542.52     37.32 o 
   0   9  15      575.25      477.74     38.82 o 
   1   9  15       74.40       49.43     24.07 o 
   2   9  15       70.35      110.22     12.60 o 
   3   9  15      252.93      258.60     33.10 o 
   4   9  15      190.44      147.29     71.10 o 
   5   9  15        5.85      -23.70     52.72 o 
  -9  10  15        4.60      -71.40    124.92 o 
  -8  10  15       55.16       63.59     87.11 o 
  -7  10  15        1.00        2.47     33.53 o 
  -6  10  15       40.76       31.90     19.24 o 
  -5  10  15      213.95      241.84     47.18 o 
  -4  10  15      373.17      331.49     37.74 o 
  -3  10  15       28.74       -4.82     20.94 o 
  -2  10  15        2.39       26.43     22.82 o 
  -1  10  15      201.39      167.23     27.14 o 
   0  10  15        4.19       19.40     29.65 o 
   1  10  15      108.48       85.61     44.26 o 
   2  10  15       44.76       38.80     15.16 o 
   3  10  15        0.85       42.08     49.82 o 
   4  10  15       26.25        5.32     50.06 o 
   5  10  15      225.81      105.45     66.02 o 
  -8  11  15       68.71       28.30     79.29 o 
  -7  11  15      190.48      191.20     49.63 o 
  -6  11  15        5.35       48.92     27.86 o 
  -5  11  15       50.99       48.72     20.53 o 
  -4  11  15      290.12      281.46     34.06 o 
  -3  11  15       16.83        1.28     22.59 o 
  -2  11  15        0.92      -17.89     19.78 o 
  -1  11  15       15.20       -6.94     21.42 o 
   0  11  15       81.46       37.24     27.50 o 
   1  11  15      264.27      174.13     52.00 o 
   2  11  15      167.64      133.26     52.24 o 
   3  11  15      157.64      152.37     52.48 o 
   4  11  15      152.07      184.53     68.69 o 
   5  11  15       21.41      -89.97     89.97 o 
  -8  12  15       13.87       30.35     43.10 o 
  -7  12  15        2.41        4.18     40.04 o 
  -6  12  15        0.12      -23.39     34.29 o 
  -5  12  15       88.49      108.49     39.62 o 
  -4  12  15       36.82       48.82     28.73 o 
  -3  12  15      258.97      154.98     55.50 o 
  -2  12  15      580.47      497.51     38.27 o 
  -1  12  15       20.35        3.47     21.24 o 
   0  12  15       20.60       22.34     28.33 o 
   1  12  15       87.27      122.38     52.00 o 
   2  12  15      117.22      135.79     39.73 o 
   3  12  15       33.73       21.04     44.74 o 
   4  12  15       12.77       74.01     63.36 o 
  -8  13  15       27.48        1.12     56.93 o 
  -7  13  15        0.18      -32.52     64.57 o 
  -6  13  15      449.27      495.67     53.27 o 
  -5  13  15      164.03      194.51     62.92 o 
  -4  13  15      174.16      181.88     21.78 o 
  -3  13  15      319.47      201.70     39.71 o 
  -2  13  15       29.67        6.56     28.39 o 
  -1  13  15      144.51      188.82     71.71 o 
   0  13  15        4.05       88.69     39.07 o 
   1  13  15       53.87        3.54     27.82 o 
   2  13  15      184.73      161.26     42.19 o 
   3  13  15      114.39      173.89     73.76 o 
   4  13  15      111.50      108.59     74.01 o 
  -7  14  15        1.59      -36.63     37.27 o 
  -6  14  15      103.70        7.23     49.29 o 
  -5  14  15        0.64       16.31     39.08 o 
  -4  14  15       56.67       39.72     44.26 o 
  -3  14  15      144.98       71.07     26.62 o 
  -2  14  15       11.97       -8.78     28.81 o 
  -1  14  15       27.78       12.30     26.00 o 
   0  14  15       25.63       51.60     36.50 o 
   1  14  15      112.85       58.12     34.58 o 
   2  14  15        1.37       -3.08     40.74 o 
   3  14  15      119.56      121.65     89.73 o 
   4  14  15       13.22      106.17    100.85 o 
  -7  15  15      186.29      147.05     43.55 o 
  -6  15  15       32.07       24.49     37.30 o 
  -5  15  15        0.06      -39.08     49.92 o 
  -4  15  15       46.88       65.06     56.59 o 
  -3  15  15       34.17        0.58     44.60 o 
  -2  15  15       15.87       16.10     30.50 o 
  -1  15  15      512.48      496.40     53.28 o 
   0  15  15      188.91      110.27     40.62 o 
   1  15  15       85.38       77.91     37.63 o 
   2  15  15       74.41       15.72     84.41 o 
   3  15  15       15.19      -63.61     63.61 o 
  -6  16  15      105.24       47.09     42.37 o 
  -5  16  15       27.69       56.37     52.49 o 
  -4  16  15        0.01      -13.68     46.57 o 
  -3  16  15        0.00        9.25     40.69 o 
  -2  16  15      260.97      142.21     63.12 o 
  -1  16  15       99.78       48.15     31.66 o 
   0  16  15       35.21       73.01     54.78 o 
   1  16  15      306.28      431.46     86.82 o 
   2  16  15       34.71      -13.30     63.36 o 
   3  16  15        0.65       10.07     51.77 o 
  -6  17  15      492.65      555.68     76.42 o 
  -5  17  15       97.74       67.89     57.52 o 
  -4  17  15       90.37      126.46     50.17 o 
  -3  17  15      139.69       72.16     80.90 o 
  -2  17  15       33.48       76.42     68.69 o 
  -1  17  15       41.52       89.48     65.78 o 
   0  17  15        1.07      -55.14     55.14 o 
   1  17  15        0.02       23.70     66.02 o 
   2  17  15       73.68       23.94     74.25 o 
  -5  18  15        2.57        3.84     51.35 o 
  -4  18  15      214.57      161.02     55.62 o 
  -3  18  15       73.19      -15.96     69.17 o 
  -2  18  15       46.58       71.35     68.69 o 
  -1  18  15        9.42       97.47     73.76 o 
   0  18  15        9.99       71.35     74.01 o 
   1  18  15      149.80       95.29     76.91 o 
   2  18  15        0.09      -18.62     71.83 o 
  -4  19  15       12.44        7.37     95.53 o 
  -3  19  15       78.47       29.26     71.83 o 
  -2  19  15       69.72      -18.62     74.25 o 
  -1  19  15       63.35      -29.02     71.35 o 
   0  19  15      143.75       82.23     76.91 o 
   1  19  15      176.83      196.87     98.43 o 
  -2  20  15       77.96      -29.26    114.15 o 
  -1  20  15       74.03       55.63     82.23 o 
  -9   0  16      487.55      736.67    111.25 o 
  -8   0  16       89.84      125.28     79.33 o 
  -7   0  16       44.97       51.37     49.70 o 
  -6   0  16      230.10      214.07     35.69 o 
  -5   0  16      323.20      328.09     25.94 o 
  -4   0  16     1915.32     2184.57     76.03 o 
  -3   0  16        4.25       -0.39      9.55 o 
  -2   0  16      110.79      112.46     40.99 o 
  -1   0  16     2054.43     2366.42     69.75 o 
   0   0  16      173.50      178.44     26.23 o 
   1   0  16      969.53      991.29     41.36 o 
   2   0  16      366.70      388.60     27.92 o 
   3   0  16      199.38      166.41     28.00 o 
   4   0  16       35.64       24.75     27.62 o 
   5   0  16       88.96       70.43     31.97 o 
   6   0  16      146.07      191.06     67.96 o 
  -9   1  16        0.94      -36.99     50.55 o 
  -8   1  16       64.66       74.07     27.74 o 
  -7   1  16       21.57       14.62     22.52 o 
  -6   1  16      924.09     1115.97     45.23 o 
  -5   1  16       72.73       85.17     13.04 o 
  -4   1  16      137.33      110.18     16.30 o 
  -3   1  16      449.12      494.93     16.54 o 
  -2   1  16      139.59      143.98     16.15 o 
  -1   1  16      128.94      132.24     13.81 o 
   0   1  16      419.34      411.99     16.71 o 
   1   1  16       95.68       66.28     10.35 o 
   2   1  16       16.82       16.01     19.90 o 
   3   1  16       63.96        9.11     15.85 o 
   4   1  16        6.08       -7.39     17.64 o 
   5   1  16        2.18        0.88     19.11 o 
   6   1  16        5.69      -47.16     52.48 o 
  -9   2  16       55.24       98.46     78.12 o 
  -8   2  16       20.00        5.18     27.24 o 
  -7   2  16       81.91       39.33     28.22 o 
  -6   2  16        0.80      -12.13     13.43 o 
  -5   2  16      478.66      598.36     24.60 o 
  -4   2  16      119.63      108.92     16.16 o 
  -3   2  16       41.04       36.00     15.81 o 
  -2   2  16        2.53        4.00     12.46 o 
  -1   2  16        1.17       -1.16     12.36 o 
   0   2  16     1269.59     1302.34     50.47 o 
   1   2  16     1924.17     2133.89     56.37 o 
   2   2  16       11.97       17.94      9.85 o 
   3   2  16      119.93       76.28     19.09 o 
   4   2  16      184.01      185.50     23.89 o 
   5   2  16        0.26      -17.43     28.22 o 
  -9   3  16        0.37      -27.71     31.79 o 
  -8   3  16       81.57      107.18     27.51 o 
  -7   3  16        3.23       10.26     19.57 o 
  -6   3  16       33.06       37.65     14.56 o 
  -5   3  16      280.86      263.99     19.90 o 
  -4   3  16      352.28      346.97     15.21 o 
  -3   3  16       71.18       63.24     15.73 o 
  -2   3  16      204.90      214.43     20.21 o 
  -1   3  16      265.05      271.64     21.92 o 
   0   3  16        0.32       11.43     16.85 o 
   1   3  16      765.54      800.78     39.76 o 
   2   3  16        0.29       -8.24     10.99 o 
   3   3  16        1.69       -2.13     17.49 o 
   4   3  16       14.79        6.25     17.63 o 
   5   3  16      109.48       99.17     30.43 o 
  -9   4  16      128.47       88.48     36.99 o 
  -8   4  16      259.44      337.12     48.40 o 
  -7   4  16       13.44        2.26     18.65 o 
  -6   4  16        8.76       26.36     13.73 o 
  -5   4  16      121.19      133.79     28.33 o 
  -4   4  16       43.71       16.53     16.81 o 
  -3   4  16       35.78       30.28     17.00 o 
  -2   4  16       99.16       54.87     16.45 o 
  -1   4  16     2272.08     2432.12     81.36 o 
   0   4  16       45.93       26.34     15.64 o 
   1   4  16      199.59      235.62     19.92 o 
   2   4  16      243.16      307.75     22.04 o 
   3   4  16       16.49       39.96     20.04 o 
   4   4  16        9.47        7.22     15.80 o 
   5   4  16        9.84       54.18     29.13 o 
  -9   5  16      239.35      362.61     49.51 o 
  -8   5  16        8.25       40.83     41.30 o 
  -7   5  16        1.16       11.27     20.98 o 
  -6   5  16      191.96      188.40     22.53 o 
  -5   5  16       28.48       12.02      9.71 o 
  -4   5  16        5.47        3.18     24.65 o 
  -3   5  16        7.61      -19.37     19.37 o 
  -2   5  16      296.61      278.54     42.24 o 
  -1   5  16     2549.59     2591.01     99.33 o 
   0   5  16      489.18      393.82     45.55 o 
   1   5  16      114.94       78.36     16.87 o 
   2   5  16       34.36       15.27     19.95 o 
   3   5  16      152.10      151.54     34.91 o 
   4   5  16        0.80       11.72     32.52 o 
   5   5  16      278.94      409.31     58.60 o 
  -9   6  16       56.84       54.03     48.91 o 
  -8   6  16       42.83       19.12     28.21 o 
  -7   6  16       52.63       33.02     20.31 o 
  -6   6  16        2.69        5.85     21.08 o 
  -5   6  16      137.50      154.86     26.24 o 
  -4   6  16       48.76       66.90     21.00 o 
  -3   6  16     2319.80     2578.88     90.86 o 
  -2   6  16       39.23       38.31     21.07 o 
  -1   6  16      510.49      491.52     34.04 o 
   0   6  16       28.18        1.05     22.99 o 
   1   6  16        3.45      -29.16     29.16 o 
   2   6  16        0.85       -8.54     11.10 o 
   3   6  16       40.77       72.53     20.81 o 
   4   6  16       66.55       97.47     47.40 o 
   5   6  16      209.01      453.47     87.07 o 
  -9   7  16       51.67       86.45     77.27 o 
  -8   7  16       11.45      -48.05     48.05 o 
  -7   7  16      107.42      140.76     26.52 o 
  -6   7  16      329.20      308.26     26.64 o 
  -5   7  16        5.67        8.57     10.70 o 
  -4   7  16        0.06       -6.26     20.47 o 
  -3   7  16      277.32      239.14     25.58 o 
  -2   7  16       16.35        9.95     19.30 o 
  -1   7  16       81.06       66.34     23.39 o 
   0   7  16       89.02      126.92     26.85 o 
   1   7  16      463.78      538.60     68.56 o 
   2   7  16       22.58       54.90     36.52 o 
   3   7  16       18.55       16.54     24.17 o 
   4   7  16       23.23      -39.42     39.42 o 
   5   7  16       49.37      150.43     73.76 o 
  -9   8  16       52.24       73.30     49.93 o 
  -8   8  16       14.47       17.14     35.74 o 
  -7   8  16      103.31       43.12     40.66 o 
  -6   8  16      165.67      180.78     36.31 o 
  -5   8  16        5.59       -9.47     12.41 o 
  -4   8  16      338.83      328.84     31.85 o 
  -3   8  16        6.71       31.51     23.72 o 
  -2   8  16       46.92       58.33     25.82 o 
  -1   8  16      594.84      468.74     32.04 o 
   0   8  16      187.86      207.61     31.39 o 
   1   8  16      619.37      794.96     90.94 o 
   2   8  16       91.25       49.58     39.18 o 
   3   8  16       98.90       55.14     47.16 o 
   4   8  16       15.10       68.44     52.72 o 
   5   8  16        3.22        0.00     55.38 o 
  -8   9  16       25.84       21.77     40.63 o 
  -7   9  16       30.09        5.33     49.25 o 
  -6   9  16      184.75      191.48     36.69 o 
  -5   9  16       62.39       43.82     26.76 o 
  -4   9  16       83.01       48.49     25.91 o 
  -3   9  16        0.94       -2.14     23.43 o 
  -2   9  16      212.27      123.28     22.27 o 
  -1   9  16        0.53      -14.27     19.60 o 
   0   9  16      175.93      220.47     39.20 o 
   2   9  16        0.84      -39.18     39.18 o 
   3   9  16       52.20        0.00     42.08 o 
   4   9  16        0.60      -52.72     52.72 o 
   5   9  16       55.61      179.69     74.01 o 
  -8  10  16       32.51       -9.14     42.77 o 
  -7  10  16       63.42       44.63     44.88 o 
  -6  10  16      262.64      252.36     37.30 o 
  -5  10  16       98.48      108.59     31.42 o 
  -4  10  16       96.38      104.72     33.03 o 
  -3  10  16       40.24       31.85     31.51 o 
  -2  10  16      143.90      159.83     26.67 o 
  -1  10  16       52.88       19.25     43.67 o 
   0  10  16       34.79       31.12     89.97 o 
   1  10  16      281.10      179.45     52.00 o 
   2  10  16       11.98      -39.18     57.56 o 
   3  10  16       31.85       55.14     50.06 o 
   4  10  16       49.49       55.38     87.07 o 
  -8  11  16        0.04       27.78     41.60 o 
  -7  11  16       23.78       24.60     36.24 o 
  -6  11  16      249.70      230.90     45.50 o 
  -5  11  16       37.09       14.88     30.27 o 
  -4  11  16        3.95       12.91     30.26 o 
  -3  11  16       39.61        7.41     89.48 o 
  -2  11  16       43.76       20.03     39.51 o 
  -1  11  16        0.76      -19.43     25.05 o 
   0  11  16        1.59       36.52     41.60 o 
   1  11  16       56.24       36.52     39.18 o 
   2  11  16       72.77       78.60     47.16 o 
   3  11  16      108.06       34.34     71.10 o 
   4  11  16        1.82       -2.66     60.70 o 
  -8  12  16        1.97        5.76     42.06 o 
  -7  12  16        0.76      -21.84     52.94 o 
  -6  12  16      396.35      399.96     49.84 o 
  -5  12  16      259.81      203.08     85.13 o 
  -4  12  16       32.01       30.24     27.83 o 
  -3  12  16        0.01      -22.05     30.39 o 
  -2  12  16       18.57       28.39     27.44 o 
  -1  12  16       19.37       19.62     31.24 o 
   0  12  16      102.14      117.40     80.78 o 
   1  12  16        9.43       65.30     65.30 o 
   2  12  16        0.72        9.19     50.11 o 
   3  12  16       85.30       47.40     58.04 o 
   4  12  16       10.06       39.66     63.61 o 
  -7  13  16        7.90      -50.97     50.97 o 
  -6  13  16      330.13      288.49     45.73 o 
  -5  13  16        0.05        5.52     37.75 o 
  -4  13  16       15.21      -28.21     50.18 o 
  -3  13  16      425.72      281.67     65.14 o 
  -2  13  16       81.37       51.95     26.66 o 
  -1  13  16      818.92      765.61     63.70 o 
   0  13  16      364.12      452.33     47.58 o 
   1  13  16       38.52       -2.49     59.98 o 
   2  13  16       12.11       72.95     42.63 o 
   3  13  16        1.03       55.38     60.70 o 
  -7  14  16        2.26      -27.55     51.18 o 
  -6  14  16        2.52      -35.29     35.29 o 
  -5  14  16       58.38       53.75     63.27 o 
  -4  14  16       46.03       53.73     38.19 o 
  -3  14  16     1454.94     1609.86    119.85 o 
  -2  14  16      244.32      189.26     33.92 o 
  -1  14  16       25.44       12.11     34.71 o 
   0  14  16        0.14       21.61     34.52 o 
   1  14  16        3.90      -30.56     30.56 o 
   2  14  16        5.11       44.74     63.12 o 
   3  14  16        2.49       13.30     92.63 o 
  -6  15  16       70.62       84.56     61.93 o 
  -5  15  16       16.12      -29.78     45.21 o 
  -4  15  16      271.87      235.21     63.01 o 
  -3  15  16      220.64      142.72     46.86 o 
  -2  15  16        3.98      -23.25     45.71 o 
  -1  15  16      303.64      202.80     42.99 o 
   0  15  16       62.87        9.69     31.70 o 
   1  15  16        1.31        7.98     57.80 o 
   2  15  16       65.70      -66.02     66.02 o 
   3  15  16       26.02      -37.78     49.65 o 
  -6  16  16       20.38       23.30     42.33 o 
  -5  16  16       12.69       25.85     73.52 o 
  -4  16  16       21.00       35.28     45.54 o 
  -3  16  16       63.30       18.34     50.07 o 
  -2  16  16        5.96       21.49     31.60 o 
  -1  16  16      462.08      414.48     51.16 o 
   0  16  16       32.03      -13.06     57.80 o 
   1  16  16        1.81        5.32     68.44 o 
   2  16  16       22.19      -63.61     71.59 o 
  -5  17  16       96.66       -0.71     58.38 o 
  -4  17  16        0.85      -48.32     55.73 o 
  -3  17  16       12.70       54.73     51.45 o 
  -2  17  16        0.60      -31.68     60.70 o 
  -1  17  16        1.39        5.32     65.78 o 
   0  17  16        2.75      -84.41     89.48 o 
   1  17  16       15.73      -29.02     68.69 o 
  -4  18  16      197.54      130.14     73.61 o 
  -3  18  16       55.23       28.56     78.48 o 
  -2  18  16      125.81      256.84    108.59 o 
  -1  18  16        0.63      108.35    103.03 o 
   0  18  16        7.04       39.66     76.67 o 
  -2  19  16      233.89      284.17     92.87 o 
  -1  19  16       13.94       -7.98     71.59 o 
  -9   1  17        5.15       10.58     35.52 o 
  -8   1  17      473.45      446.79     44.75 o 
  -7   1  17       72.81       65.71     23.80 o 
  -6   1  17       58.18       59.16     16.91 o 
  -5   1  17       87.15       82.81     11.59 o 
  -4   1  17       25.91       32.72     15.44 o 
  -3   1  17        0.32        9.50      9.46 o 
  -2   1  17       49.81       51.15     10.63 o 
  -1   1  17       53.56       58.75     10.58 o 
   0   1  17      311.91      288.91     21.02 o 
   1   1  17     1660.09     1788.10     45.37 o 
   2   1  17       87.22       82.95     16.87 o 
   3   1  17       11.73       25.92     16.12 o 
   4   1  17        2.45       28.67     24.02 o 
   5   1  17        2.27       26.59     31.78 o 
  -9   2  17       37.16      -14.63     33.33 o 
  -8   2  17       22.40       -3.30     25.69 o 
  -7   2  17       17.34        2.49     23.14 o 
  -6   2  17      878.60      955.87     37.55 o 
  -5   2  17      118.17       96.44     15.20 o 
  -4   2  17        3.91       -7.63      9.47 o 
  -3   2  17       33.21       11.97     23.42 o 
  -2   2  17     1521.89     1729.93     72.25 o 
  -1   2  17      308.87      305.18     20.47 o 
   0   2  17       95.64       89.07     19.65 o 
   1   2  17       31.35       20.11      8.79 o 
   2   2  17       86.37       71.72     21.85 o 
   3   2  17      330.60      451.49     76.79 o 
   4   2  17        5.94       13.87     21.64 o 
   5   2  17        4.20      -36.46     36.46 o 
  -9   3  17        1.02      -35.74     54.72 o 
  -8   3  17       58.05       51.56     34.59 o 
  -7   3  17       52.31       55.63     29.36 o 
  -6   3  17      125.93      114.20     16.24 o 
  -5   3  17       70.06       72.64     11.15 o 
  -4   3  17      234.97      219.60     23.39 o 
  -3   3  17       64.83       49.95     16.53 o 
  -2   3  17      298.93      253.43     21.72 o 
  -1   3  17      314.15      341.19     21.91 o 
   0   3  17       21.53       31.19     15.13 o 
   1   3  17      586.51      604.57     41.58 o 
   2   3  17      396.95      434.95     28.26 o 
   3   3  17      203.92      264.81     29.09 o 
   4   3  17       36.54        9.12     36.35 o 
   5   3  17      232.22      110.53     57.80 o 
  -9   4  17       92.98      242.93    107.26 o 
  -8   4  17       71.71       29.98     36.28 o 
  -7   4  17      606.21      653.68     41.46 o 
  -6   4  17       16.58       22.90     19.48 o 
  -5   4  17        0.03       -1.79      8.39 o 
  -4   4  17      557.78      603.28     34.84 o 
  -3   4  17      112.86      123.19     44.71 o 
  -2   4  17        8.83        5.81     14.62 o 
  -1   4  17      317.47      329.50     33.30 o 
   0   4  17      595.04      503.75     31.99 o 
   1   4  17       10.36       18.51     16.99 o 
   2   4  17      123.65      136.34     25.88 o 
   3   4  17       27.79       54.19     24.68 o 
   4   4  17        2.03       27.98     30.09 o 
   5   4  17      389.76      463.77    120.20 o 
  -9   5  17      274.29      255.35     61.44 o 
  -8   5  17       32.51      108.20     52.02 o 
  -7   5  17        0.25       28.17     31.06 o 
  -6   5  17      336.16      390.19     28.92 o 
  -5   5  17      785.28      927.78     38.67 o 
  -4   5  17      520.43      497.81     32.61 o 
  -3   5  17      592.98      540.14     37.97 o 
  -2   5  17     1287.31     1375.55     59.70 o 
  -1   5  17      272.00      245.51     25.45 o 
   0   5  17      644.89      547.13     54.66 o 
   1   5  17      146.26       70.53     19.90 o 
   2   5  17       95.49       95.35     31.62 o 
   3   5  17       11.57      -20.25     23.70 o 
   4   5  17        1.59      -36.86     36.86 o 
   5   5  17       28.37       -0.26     43.26 o 
  -9   6  17       41.64       56.27     60.94 o 
  -8   6  17        0.33      -24.28     43.65 o 
  -7   6  17       41.19       -1.61     31.68 o 
  -6   6  17        0.25      -13.87     32.42 o 
  -5   6  17      129.74      128.22     31.38 o 
  -4   6  17      223.17      251.01     25.96 o 
  -3   6  17       48.58       29.09     19.98 o 
  -2   6  17      274.51      235.79     55.92 o 
  -1   6  17     3008.05     3490.30    228.89 o 
   0   6  17       10.54       10.93     19.89 o 
   1   6  17      113.77       91.83     31.12 o 
   2   6  17       78.88       89.06     40.99 o 
   3   6  17       34.10        5.08     34.74 o 
   4   6  17       29.98       25.39     34.54 o 
   5   6  17        1.49       -7.70     38.72 o 
  -8   7  17       23.27       58.13     63.49 o 
  -7   7  17      145.70       93.91     32.34 o 
  -6   7  17      178.11      142.29     29.06 o 
  -5   7  17       32.18       -9.35     30.93 o 
  -4   7  17       34.98       57.03     23.81 o 
  -3   7  17      332.23      302.57     34.14 o 
  -2   7  17        6.74       11.92     21.64 o 
  -1   7  17      220.32      181.56     29.11 o 
   0   7  17        0.59      -30.83     30.83 o 
   1   7  17      263.87      194.59     38.02 o 
   2   7  17        0.12        1.49     28.39 o 
   3   7  17      112.85       64.37     33.64 o 
   4   7  17       31.08       66.02     76.67 o 
  -8   8  17       48.44       43.00     45.10 o 
  -7   8  17       51.72       40.64     30.55 o 
  -6   8  17      112.27      100.26     34.24 o 
  -5   8  17       18.07       -5.75     29.33 o 
  -4   8  17        3.01      -27.89     28.29 o 
  -3   8  17       99.41       33.63     36.65 o 
  -2   8  17       31.41       -4.36     23.17 o 
  -1   8  17      346.28      358.35     35.41 o 
   0   8  17      969.26     1057.85     91.42 o 
   1   8  17      123.48       77.47     40.63 o 
   2   8  17       34.07       -9.42     30.55 o 
   3   8  17        1.88      -31.68     39.42 o 
   4   8  17       28.71      -18.62     50.30 o 
  -8   9  17      116.12      161.05     44.24 o 
  -7   9  17        9.57       25.54     36.29 o 
  -6   9  17      234.84      251.86     35.62 o 
  -5   9  17      529.29      540.35     47.66 o 
  -4   9  17       11.20       44.01     31.36 o 
  -3   9  17        0.14      -27.86     27.86 o 
  -2   9  17      125.83       91.54     38.74 o 
  -1   9  17      260.63      230.55     38.61 o 
   0   9  17      134.70       77.26     44.62 o 
   1   9  17      801.89      802.94     93.84 o 
   2   9  17       20.23       46.20     40.63 o 
   3   9  17        0.57        7.98     47.40 o 
   4   9  17       11.41       23.70     60.95 o 
  -8  10  17       57.87       63.40     54.16 o 
  -7  10  17        0.01        9.78     46.11 o 
  -6  10  17        0.06       13.07     27.96 o 
  -5  10  17      234.05      156.16     39.41 o 
  -4  10  17       26.45       29.91     26.83 o 
  -3  10  17       29.90       25.05     29.52 o 
  -2  10  17       93.90       40.79     29.73 o 
  -1  10  17      477.73      499.99     60.68 o 
   0  10  17       19.69       17.37     38.97 o 
   1  10  17       81.89       57.32     44.26 o 
   2  10  17       73.23      108.64    110.16 o 
   3  10  17       65.50      -52.72     52.72 o 
   4  10  17      259.55      328.43     76.91 o 
  -7  11  17        1.42      -15.90     40.88 o 
  -6  11  17       78.94       77.21     51.06 o 
  -5  11  17      109.43      153.81     42.23 o 
  -4  11  17       49.21       28.78     31.13 o 
  -3  11  17        6.00       15.31     26.67 o 
  -2  11  17        6.74       55.86     30.09 o 
  -1  11  17        4.17       53.02     27.00 o 
   0  11  17       18.12       31.20     62.64 o 
   1  11  17      149.09      122.86     52.24 o 
   2  11  17       45.30       50.73     34.25 o 
   3  11  17        1.17       21.04     74.01 o 
  -7  12  17       54.26      111.54     47.63 o 
  -6  12  17       29.30       48.33     39.16 o 
  -5  12  17        7.24        9.41     38.25 o 
  -4  12  17      113.31      123.10     37.49 o 
  -3  12  17       99.66       29.43     32.19 o 
  -2  12  17      137.51      133.52     33.15 o 
  -1  12  17        1.33      -21.02     25.10 o 
   0  12  17       50.22       26.31     58.41 o 
   1  12  17       43.89       -7.74     67.96 o 
   2  12  17       20.72        0.00     76.18 o 
   3  12  17        9.76        5.32     52.97 o 
  -7  13  17        5.27       24.01     43.52 o 
  -6  13  17        4.34       29.44     56.74 o 
  -5  13  17        6.03       36.65     51.01 o 
  -4  13  17      141.72       85.06     39.25 o 
  -3  13  17      219.66      231.21     53.81 o 
  -2  13  17      296.45      200.30     35.48 o 
  -1  13  17       22.01       13.12     27.53 o 
   0  13  17        1.05        4.11     32.81 o 
   1  13  17       74.53      -49.82     49.82 o 
   2  13  17        0.88      -60.46     60.46 o 
   3  13  17       42.64        5.38     59.62 o 
  -6  14  17       48.50       83.91     43.62 o 
  -5  14  17       18.25       -3.80     44.38 o 
  -4  14  17        2.70      -22.79     31.50 o 
  -3  14  17       84.29       55.18     32.00 o 
  -2  14  17      259.59      143.01     35.51 o 
  -1  14  17        8.47       35.06     36.12 o 
   0  14  17        5.72       -0.99     40.29 o 
   1  14  17       39.82       28.78     55.14 o 
   2  14  17        1.33      -13.30     66.02 o 
  -6  15  17      127.55      158.87     50.86 o 
  -5  15  17       51.38       18.44     90.09 o 
  -4  15  17      165.84      122.27     51.43 o 
  -3  15  17       57.73       -1.77     46.68 o 
  -2  15  17      617.53      721.73    161.92 o 
  -1  15  17      233.15      302.22    128.54 o 
   0  15  17      330.93      194.85     53.23 o 
   1  15  17        0.47      -60.46     60.46 o 
   2  15  17        4.66      -10.64     76.67 o 
  -5  16  17      113.42       98.61     52.78 o 
  -4  16  17       15.47      -43.95     43.95 o 
  -3  16  17        4.27      -16.92     43.46 o 
  -2  16  17       13.87       19.62     31.34 o 
  -1  16  17       53.08       20.51     47.16 o 
   0  16  17        7.08      123.83     73.76 o 
   1  16  17        6.68      -63.36     74.01 o 
  -4  17  17      129.66      161.40    117.06 o 
  -3  17  17       12.18       35.58     72.68 o 
  -2  17  17      115.20       58.38     51.25 o 
  -1  17  17       25.57       66.02     79.33 o 
   0  17  17       52.17       23.70     76.67 o 
  -8   0  18       49.84      -65.30     65.30 o 
  -7   0  18     2699.56     3210.72    288.16 o 
  -6   0  18      317.94      309.23     42.41 o 
  -5   0  18      432.29      584.39     41.36 o 
  -4   0  18        4.37       44.45     69.89 o 
  -3   0  18      268.83      278.74     14.39 o 
  -2   0  18     1206.44     1302.60    122.13 o 
  -1   0  18      162.87      178.73     56.83 o 
   0   0  18        0.57      -24.43     43.29 o 
   1   0  18        1.25       10.88     43.05 o 
   2   0  18        0.23        3.11     22.48 o 
   3   0  18      701.82      706.93     91.42 o 
   4   0  18      122.21      201.70     59.25 o 
  -8   1  18       12.81        9.07     36.80 o 
  -7   1  18       27.49       66.12     31.35 o 
  -6   1  18       67.05       48.16     30.86 o 
  -5   1  18      154.86      129.64     17.85 o 
  -4   1  18        0.92       -7.83     13.33 o 
  -3   1  18       12.28       26.10     18.99 o 
  -2   1  18       99.83       75.04     21.20 o 
  -1   1  18     1224.52     1332.40     72.38 o 
   0   1  18      393.59      414.05     34.83 o 
   1   1  18      377.90      447.51     36.05 o 
   2   1  18       14.03       30.31     17.40 o 
   3   1  18      488.36      650.02     78.65 o 
   4   1  18        0.00       55.06     37.96 o 
  -8   2  18      131.38      152.27     39.73 o 
  -7   2  18      228.84      280.79     65.77 o 
  -6   2  18      733.85      823.32     47.89 o 
  -5   2  18      703.74      791.42     38.98 o 
  -4   2  18        0.00      -18.85     19.78 o 
  -3   2  18       35.43       21.49     12.66 o 
  -2   2  18       23.38       17.17     28.38 o 
  -1   2  18       65.98       62.77     24.19 o 
   0   2  18      165.45      112.80     23.58 o 
   1   2  18       10.74        5.64     25.67 o 
   2   2  18        0.09        4.96     25.25 o 
   3   2  18       89.98      111.99     29.75 o 
   4   2  18       20.08       27.46     36.28 o 
  -8   3  18      170.59      221.97     54.31 o 
  -7   3  18       12.53       17.45     30.80 o 
  -6   3  18        0.02      -29.41     29.41 o 
  -5   3  18      130.96      138.39     28.80 o 
  -4   3  18      330.28      323.89     28.46 o 
  -3   3  18      964.33     1028.38     59.35 o 
  -2   3  18       56.01       51.56     26.63 o 
  -1   3  18      775.97      882.56     40.30 o 
   0   3  18        2.13       30.36     22.37 o 
   1   3  18        0.22       18.11     27.01 o 
   2   3  18        0.40      -25.21     25.21 o 
   3   3  18       14.03        7.78     33.35 o 
   4   3  18       33.11       67.59     41.84 o 
  -8   4  18        0.03       -1.71     43.94 o 
  -7   4  18      231.98      225.92     50.46 o 
  -6   4  18     1553.88     2023.19    119.49 o 
  -5   4  18      107.23       97.06     30.16 o 
  -4   4  18      178.64      142.34     23.15 o 
  -3   4  18      418.35      412.96     59.83 o 
  -2   4  18       27.83       37.82     17.32 o 
  -1   4  18       96.31       66.70     17.47 o 
   0   4  18      183.95      162.87     30.82 o 
   1   4  18      301.64      242.19     34.40 o 
   2   4  18      136.32      128.97     23.68 o 
   3   4  18       98.96       66.53     28.31 o 
   4   4  18        1.65        6.06     42.20 o 
  -8   5  18      163.88      156.72     59.17 o 
  -7   5  18        5.55      -10.82     40.69 o 
  -6   5  18        8.06        8.81     24.96 o 
  -5   5  18       20.52      -19.83     28.90 o 
  -4   5  18       54.81       25.50     23.32 o 
  -3   5  18       78.86       49.02     20.72 o 
  -2   5  18      472.22      483.72     34.71 o 
  -1   5  18       39.93       35.23     21.60 o 
   0   5  18      237.98      198.67     44.74 o 
   1   5  18       61.18       66.00     35.31 o 
   2   5  18       10.28       -9.69     31.63 o 
   3   5  18        1.00      -37.89     37.89 o 
   4   5  18       63.42       45.34     38.92 o 
  -8   6  18       11.21      -11.09    112.70 o 
  -7   6  18        3.10      -29.50     29.50 o 
  -6   6  18       39.26       13.08     31.53 o 
  -5   6  18      309.50      228.99     37.57 o 
  -4   6  18      276.04      226.94     33.69 o 
  -3   6  18        0.93       25.14     21.67 o 
  -2   6  18       95.62       86.04     43.02 o 
  -1   6  18       66.94      111.20     36.61 o 
   0   6  18      144.03       78.27     43.29 o 
   1   6  18       17.84      -55.02     55.02 o 
   2   6  18       26.47       -5.35     31.02 o 
   3   6  18      233.75      141.15     39.04 o 
   4   6  18      535.67      659.18    177.40 o 
  -8   7  18       68.70       66.04     58.29 o 
  -7   7  18       14.41       18.11     35.31 o 
  -6   7  18       10.92       33.77     40.82 o 
  -5   7  18      233.77      248.47     37.92 o 
  -4   7  18        0.14       24.87     30.34 o 
  -3   7  18        0.26       46.86     27.12 o 
  -2   7  18      334.10      268.11     32.23 o 
  -1   7  18       31.40       11.39     26.45 o 
   0   7  18      178.62      172.08     39.21 o 
   1   7  18      109.19      123.64     43.67 o 
   2   7  18       43.31       34.10     38.99 o 
   3   7  18      311.88      340.95    114.39 o 
   4   7  18       62.92      108.70     45.26 o 
  -8   8  18        0.01      -27.13     39.73 o 
  -7   8  18      145.56      145.75     38.05 o 
  -6   8  18      122.07       60.38     32.29 o 
  -5   8  18      194.93      192.71     39.43 o 
  -4   8  18        2.75      -11.91     26.22 o 
  -3   8  18      120.23      109.14     47.96 o 
  -2   8  18       46.56        4.71     93.84 o 
  -1   8  18      206.17      242.19     51.88 o 
   0   8  18      525.81      419.61    140.51 o 
   1   8  18       13.48       26.12     52.24 o 
   2   8  18       48.14       15.72     25.71 o 
   3   8  18        0.37       50.34     37.22 o 
  -7   9  18       52.27       71.98     42.83 o 
  -6   9  18        2.58       -9.77     29.24 o 
  -5   9  18        2.86       13.31     30.57 o 
  -4   9  18       13.11      -17.94     35.08 o 
  -3   9  18       62.89       70.55     30.02 o 
  -2   9  18        2.36        0.27     25.32 o 
  -1   9  18      113.56       75.49    104.48 o 
   0   9  18       57.40       55.82     42.40 o 
   1   9  18       32.82      -32.60     32.60 o 
   2   9  18       14.14      -13.65     40.15 o 
   3   9  18      164.94      351.65     81.99 o 
  -7  10  18        1.11        8.11     40.97 o 
  -6  10  18       57.49       51.86     31.24 o 
  -5  10  18      261.02      215.30     48.38 o 
  -4  10  18       21.30       19.87     32.75 o 
  -3  10  18       36.76      -31.94     31.94 o 
  -2  10  18       79.28       52.68     42.74 o 
  -1  10  18        8.18       -8.96     98.92 o 
   0  10  18      143.26      101.98     44.71 o 
   1  10  18        9.61       31.75     38.00 o 
   2  10  18       49.13      -10.40     44.74 o 
   3  10  18        6.83        5.32     50.30 o 
  -7  11  18        5.02        2.81     47.15 o 
  -6  11  18        5.15       25.48     30.55 o 
  -5  11  18      607.64      665.03     80.90 o 
  -4  11  18      271.07      210.49     58.22 o 
  -3  11  18        6.21       18.79     30.93 o 
  -2  11  18       10.73       38.35     30.92 o 
  -1  11  18        0.50       14.65     30.76 o 
   0  11  18       18.20       -2.39     51.77 o 
   1  11  18      393.93      495.31     83.92 o 
   2  11  18        0.27       36.76     55.38 o 
   3  11  18       60.43       47.64     74.01 o 
  -6  12  18      141.40      121.18     61.71 o 
  -5  12  18       50.84       79.94     40.25 o 
  -4  12  18      173.03      130.93     40.99 o 
  -3  12  18       94.15       96.17     44.78 o 
  -2  12  18        0.02        0.77     41.74 o 
  -1  12  18       26.45       -8.41     27.90 o 
   0  12  18       33.46       -9.82     28.51 o 
   1  12  18      176.77      288.53     78.84 o 
   2  12  18        5.72        2.66     58.04 o 
  -6  13  18       24.92      104.28     60.57 o 
  -5  13  18       84.17       88.64     39.56 o 
  -4  13  18      323.35      307.30     49.52 o 
  -3  13  18        0.18       40.49     31.40 o 
  -2  13  18      413.85      419.26     72.76 o 
  -1  13  18       52.59       17.85     29.93 o 
   0  13  18       96.81       61.17     41.93 o 
   1  13  18        1.83       29.02     60.46 o 
   2  13  18       30.33      -15.96     60.70 o 
  -5  14  18      220.41       92.82     51.08 o 
  -4  14  18      860.43      959.34     74.09 o 
  -3  14  18       15.44      -32.47     32.47 o 
  -2  14  18        2.11       35.54     31.85 o 
  -1  14  18       56.94       30.50     33.24 o 
   0  14  18       19.60      -41.80     41.80 o 
   1  14  18       51.41      -63.12     63.12 o 
  -5  15  18      286.65      236.13     66.35 o 
  -4  15  18      726.27      521.60     78.79 o 
  -3  15  18        4.68       -1.90     36.30 o 
  -2  15  18      184.40      107.80     38.64 o 
  -1  15  18      133.31      122.02     41.87 o 
   0  15  18       20.27      -29.02     60.70 o 
  -4  16  18       29.64      -24.67     95.53 o 
  -3  16  18       97.94       53.80     57.61 o 
  -2  16  18      111.15      102.67     42.18 o 
  -1  16  18      154.51      142.93     84.65 o 
  -8   1  19       29.89      -23.18     56.97 o 
  -7   1  19       36.55       36.40     46.00 o 
  -6   1  19        2.61       15.18     41.27 o 
  -5   1  19      199.37      135.30     36.90 o 
  -4   1  19        3.33        6.78     36.34 o 
  -3   1  19       25.79       -1.72     39.96 o 
  -2   1  19        0.82      102.50     55.38 o 
  -1   1  19      273.76      323.10     51.37 o 
   0   1  19        6.01      -18.86     32.16 o 
   1   1  19        1.00       -5.16     34.80 o 
   2   1  19      268.87      204.02     49.34 o 
   3   1  19      171.51      156.83     57.87 o 
  -8   2  19       38.01      -18.22     49.85 o 
  -7   2  19        0.00       -5.20     46.00 o 
  -6   2  19       16.76      -20.50     40.40 o 
  -5   2  19       72.07       71.30     22.56 o 
  -4   2  19       17.60      151.64     83.92 o 
  -3   2  19      691.85      702.00    125.28 o 
  -2   2  19       98.45       99.11     39.04 o 
  -1   2  19      174.61      166.12     45.57 o 
   0   2  19       49.03        2.66     53.45 o 
   1   2  19      226.86      314.65     69.41 o 
   2   2  19      609.19      752.52     70.85 o 
   3   2  19        7.07      -10.79     40.57 o 
  -8   3  19      101.83        7.74     70.62 o 
  -7   3  19       72.41       13.32     48.51 o 
  -6   3  19      112.51       67.86     37.60 o 
  -5   3  19       52.76       32.04     25.10 o 
  -4   3  19      940.17     1161.10     72.88 o 
  -3   3  19      727.42      775.09     57.87 o 
  -2   3  19       12.20       27.56     22.54 o 
  -1   3  19      243.78      285.27     28.27 o 
   0   3  19        0.17      -15.70     35.69 o 
   1   3  19        1.77      -13.30     52.97 o 
   2   3  19       89.70      105.72     38.33 o 
   3   3  19        1.43       68.69     60.70 o 
  -8   4  19       28.44      120.20     81.02 o 
  -7   4  19      217.57      274.74     44.79 o 
  -6   4  19      141.78       50.86     57.56 o 
  -5   4  19       39.56       26.30     29.93 o 
  -4   4  19       32.03        3.37     43.72 o 
  -3   4  19        0.28       45.22     46.68 o 
  -2   4  19        0.66      -12.72     24.50 o 
  -1   4  19      438.20      379.99     34.10 o 
   0   4  19      574.36      650.87     80.78 o 
   1   4  19      190.20      180.31     73.64 o 
   2   4  19        9.56       40.37     40.63 o 
   3   4  19       80.56      180.94     60.19 o 
  -8   5  19       40.56       49.58     78.36 o 
  -7   5  19        1.48      -29.64     29.64 o 
  -6   5  19        1.69       16.70     38.99 o 
  -5   5  19       65.69       78.78     40.79 o 
  -4   5  19      101.92      103.25     35.97 o 
  -3   5  19      483.96      534.45     63.36 o 
  -2   5  19       36.84       11.63     40.15 o 
  -1   5  19      521.10      602.94     48.63 o 
   0   5  19        4.58      -26.71     34.91 o 
   1   5  19       12.85       31.44     81.02 o 
   2   5  19        0.48        5.32     62.40 o 
   3   5  19       39.86      -54.66     59.74 o 
  -8   6  19        3.07      -46.92     67.96 o 
  -7   6  19       23.66       33.39     38.22 o 
  -6   6  19      129.20       87.87     32.28 o 
  -5   6  19        6.74       39.62     40.31 o 
  -4   6  19       57.92       39.97     27.30 o 
  -3   6  19      201.84      185.83     84.04 o 
  -2   6  19       90.00       93.64     31.57 o 
  -1   6  19      286.58      266.13     36.99 o 
   0   6  19      103.74      107.79     37.37 o 
   1   6  19       68.45       61.01     41.24 o 
   2   6  19        7.88       28.54     54.42 o 
   3   6  19      113.74      129.59     51.80 o 
  -7   7  19        0.11        1.38     33.40 o 
  -6   7  19      145.29      146.30     35.54 o 
  -5   7  19       53.61       18.16     29.63 o 
  -4   7  19      203.75      167.24     37.30 o 
  -3   7  19        5.48       21.53     25.06 o 
  -2   7  19        8.18      -33.37     33.37 o 
  -1   7  19       64.46      -25.60     28.61 o 
   0   7  19      351.13      252.97     47.40 o 
   1   7  19        6.20      -28.78     39.42 o 
   2   7  19        0.75      123.34     64.33 o 
   3   7  19        6.67      -10.64     47.64 o 
  -7   8  19       35.76        0.91     51.38 o 
  -6   8  19       36.68       48.60     32.80 o 
  -5   8  19        0.00       13.33     47.02 o 
  -4   8  19        1.01       -9.72     29.17 o 
  -3   8  19       11.50       23.10     27.35 o 
  -2   8  19       49.11      -12.95     30.21 o 
  -1   8  19       74.12       79.88     34.35 o 
   0   8  19       25.70      -56.83     56.83 o 
   1   8  19        3.19       34.50     34.44 o 
   2   8  19       10.96      -56.35     69.17 o 
   3   8  19        0.74       45.95     94.56 o 
  -7   9  19        1.19      -24.73     36.34 o 
  -6   9  19        3.70      -27.69     29.82 o 
  -5   9  19      174.24      152.92     46.50 o 
  -4   9  19       71.34       69.38     32.67 o 
  -3   9  19      154.64      101.92     34.06 o 
  -2   9  19       43.06       43.19     29.46 o 
  -1   9  19      328.22      309.84     57.80 o 
   0   9  19       14.37       27.12     51.51 o 
   1   9  19       48.90      -19.75     33.58 o 
   2   9  19       53.50        9.39     39.95 o 
  -6  10  19       64.35       47.15     37.99 o 
  -5  10  19        3.15        1.52     47.94 o 
  -4  10  19       69.68       21.13     35.86 o 
  -3  10  19      152.32       95.56     33.79 o 
  -2  10  19       20.21       -5.30     40.81 o 
  -1  10  19       36.86      -16.75     48.44 o 
   0  10  19      104.56       71.64     38.11 o 
   1  10  19       46.18       94.60     44.77 o 
   2  10  19        5.06      -16.78     95.17 o 
  -6  11  19      128.80      145.01     42.31 o 
  -5  11  19      149.01       93.11     70.86 o 
  -4  11  19        2.52      -28.13     42.09 o 
  -3  11  19       14.57      -39.27     45.97 o 
  -2  11  19       31.84       33.13     32.29 o 
  -1  11  19       51.93       52.04     38.30 o 
   0  11  19      125.73       88.67     43.63 o 
   1  11  19        0.01      -66.27     66.27 o 
   2  11  19       23.40       18.82     50.80 o 
  -6  12  19       25.13      125.43     85.49 o 
  -5  12  19       49.75       95.28     57.01 o 
  -4  12  19        2.65       10.05     43.12 o 
  -3  12  19       38.71        9.90     39.96 o 
  -2  12  19       39.62       37.02     36.48 o 
  -1  12  19      135.34       95.85     35.86 o 
   0  12  19        0.87        1.87     32.41 o 
   1  12  19        5.62        4.28     49.68 o 
  -5  13  19       40.75        4.32     38.57 o 
  -4  13  19        9.26       19.66     35.43 o 
  -3  13  19       30.01      -34.77     46.13 o 
  -2  13  19      520.76      484.07     56.09 o 
  -1  13  19      476.73      443.91     52.23 o 
   0  13  19      196.60       68.52     46.49 o 
  -4  14  19      109.47       43.21     37.96 o 
  -3  14  19      284.12      236.83     44.98 o 
  -2  14  19       17.17       15.94     32.63 o 
  -1  14  19       10.72      -31.28     32.96 o 
   0  14  19       56.92       52.72     76.67 o 
  -3  15  19      122.40      136.84     61.79 o 
  -2  15  19        7.75       48.81     48.96 o 
  -7   0  20      514.46      504.98    106.66 o 
  -6   0  20        0.15       80.54     80.54 o 
  -5   0  20      190.47       96.01     70.14 o 
  -4   0  20      101.78       56.59     64.57 o 
  -3   0  20       15.69      124.07     89.00 o 
  -2   0  20       39.01       26.85     59.25 o 
  -1   0  20       42.07       45.71     56.59 o 
   0   0  20      597.08      612.36     94.08 o 
   1   0  20       83.98       72.31     75.22 o 
   2   0  20      262.42      383.33     80.54 o 
   3   0  20       84.83      147.53     66.99 o 
  -7   1  20       18.84       12.43     46.91 o 
  -6   1  20      136.78      193.63     63.67 o 
  -5   1  20      283.71      262.98     75.84 o 
  -4   1  20       15.85        8.10     43.78 o 
  -3   1  20        0.74      -32.41     51.03 o 
  -2   1  20        2.13       62.35     63.12 o 
  -1   1  20       15.65       53.98     47.15 o 
   0   1  20       37.94       69.70     43.70 o 
   1   1  20       20.12      -34.20     40.27 o 
   2   1  20      112.16      136.12     44.44 o 
   3   1  20       40.64       21.33     45.49 o 
  -7   2  20      202.30      271.48     92.51 o 
  -6   2  20       18.39      115.87     50.51 o 
  -5   2  20       43.51       81.13     50.96 o 
  -4   2  20       79.80       29.75     67.48 o 
  -3   2  20       97.54       84.12     56.35 o 
  -2   2  20      436.08      461.35     54.97 o 
  -1   2  20      368.41      370.77     54.88 o 
   0   2  20       48.01       26.92     38.53 o 
   1   2  20      441.11      516.43     67.97 o 
   2   2  20       33.48       -7.98     56.11 o 
   3   2  20        6.50       -7.60     48.06 o 
  -7   3  20       79.09      199.02     84.77 o 
  -6   3  20       15.59       57.04     49.40 o 
  -5   3  20        1.10       49.47     47.98 o 
  -4   3  20       90.89      250.31     78.12 o 
  -3   3  20       66.02        7.98     61.67 o 
  -2   3  20      135.99      133.63     47.16 o 
  -1   3  20      313.58      286.42     59.24 o 
   0   3  20       87.87       20.00     54.64 o 
   1   3  20      103.28       97.61     44.17 o 
   2   3  20       31.48       65.92     39.63 o 
   3   3  20       31.82       50.30     63.36 o 
  -7   4  20       94.74      118.66     98.92 o 
  -6   4  20        0.02      -42.86     42.86 o 
  -5   4  20      139.75      127.97     50.34 o 
  -4   4  20      146.69       82.54     49.51 o 
  -3   4  20      227.10      133.74     61.43 o 
  -2   4  20       10.96      114.64     66.51 o 
  -1   4  20      150.88       60.95     90.21 o 
   0   4  20       49.72       84.23     47.64 o 
   1   4  20        2.44        8.46     38.05 o 
   2   4  20        1.79       25.47     37.42 o 
  -7   5  20       43.41      -26.31     41.60 o 
  -6   5  20        0.15       41.55     41.81 o 
  -5   5  20       82.05       92.13     53.93 o 
  -4   5  20        2.30        6.15     54.05 o 
  -3   5  20      200.17      215.73     74.49 o 
  -2   5  20      250.93       60.95     60.95 o 
  -1   5  20        0.54      -58.04     81.75 o 
   0   5  20       88.63      -83.92     83.92 o 
   1   5  20       83.72      -52.24     88.76 o 
   2   5  20        0.19        2.66     59.98 o 
  -7   6  20      181.71      176.11     73.04 o 
  -6   6  20       97.82      171.55     49.54 o 
  -5   6  20        2.49      -55.70     55.70 o 
  -4   6  20        0.09      -49.82     49.82 o 
  -2   6  20      105.79      189.85     76.42 o 
  -1   6  20      197.13      118.02     94.32 o 
   0   6  20        9.83      -86.10     86.10 o 
   1   6  20      139.40      111.73     64.82 o 
   2   6  20      121.90       13.06     62.16 o 
  -7   7  20       27.52      114.64     83.44 o 
  -6   7  20       38.30       74.11     42.28 o 
  -5   7  20        0.04      -34.41     46.13 o 
  -4   7  20        1.30      -26.81     50.06 o 
  -3   7  20       29.85       17.63     57.06 o 
  -2   7  20      203.65      133.74     76.18 o 
  -1   7  20       40.78       57.32     65.30 o 
   0   7  20       44.02      -13.06     64.82 o 
   1   7  20       56.29      -61.91     61.91 o 
   2   7  20       92.38       72.07     66.99 o 
  -6   8  20        4.94      -41.52     41.52 o 
  -5   8  20      119.24      125.24     52.41 o 
  -4   8  20        4.00       22.10     32.72 o 
  -3   8  20      134.31      117.81     36.70 o 
  -2   8  20       34.45       52.24     67.96 o 
  -1   8  20       32.61      -62.16     62.16 o 
   0   8  20       23.62       20.56     64.57 o 
   1   8  20      131.35      141.48     77.15 o 
   2   8  20        0.35       12.82     66.75 o 
  -6   9  20        0.34      -43.04     43.04 o 
  -5   9  20      207.82      211.97     41.57 o 
  -4   9  20        0.87       13.98     45.71 o 
  -3   9  20       12.40       28.67     33.36 o 
  -2   9  20        4.05       16.07     31.59 o 
  -1   9  20        3.32       46.44     69.65 o 
   0   9  20       88.84      102.79     72.07 o 
   1   9  20       28.05      112.70     74.25 o 
  -6  10  20       77.51      148.25    107.38 o 
  -5  10  20       17.51       33.90     34.89 o 
  -4  10  20       81.99       19.70     35.49 o 
  -3  10  20       11.23       14.09     32.20 o 
  -2  10  20        3.03      -38.55     38.55 o 
  -1  10  20       79.41       54.17     95.29 o 
   0  10  20       18.09      -28.30     66.75 o 
   1  10  20       41.16     -104.72    104.72 o 
  -5  11  20      238.08      190.89     49.06 o 
  -4  11  20       27.04       26.82     36.99 o 
  -3  11  20      175.22      246.76     63.18 o 
  -2  11  20       12.18        0.04     32.61 o 
  -1  11  20        2.35      -31.96     33.28 o 
   0  11  20        8.23      -22.98     71.59 o 
  -4  12  20        0.08      -23.70     49.10 o 
  -3  12  20      206.49      139.30     45.60 o 
  -2  12  20      124.14      124.02     44.11 o 
  -1  12  20      143.22      143.03     39.50 o 
   0  12  20       24.45      -20.80     54.42 o 
  -3  13  20      202.32      116.99     54.10 o 
  -2  13  20      216.17       89.35     47.00 o 
  -6   1  21      100.58       65.91    103.75 o 
  -5   1  21       19.98       28.56     43.21 o 
  -4   1  21      125.13       91.42     67.23 o 
  -3   1  21        0.00       19.09     43.49 o 
  -2   1  21       91.51       39.13     44.28 o 
  -1   1  21       32.51      -16.78     48.25 o 
   0   1  21      134.85      128.78     92.14 o 
   1   1  21       79.21       70.07     58.77 o 
   2   1  21       41.43       39.19     53.24 o 
  -6   2  21       73.16       56.12     50.43 o 
  -5   2  21       30.06       25.57     71.83 o 
  -4   2  21        0.00       16.20     69.89 o 
  -3   2  21        0.10      -31.95     42.56 o 
  -2   2  21      164.58      241.55     62.84 o 
  -1   2  21        3.70      -15.18     49.32 o 
   0   2  21      357.47      320.97     61.51 o 
   1   2  21       47.24       -9.76     43.24 o 
   2   2  21       81.20       78.07     53.14 o 
  -6   3  21      196.68      144.22     51.49 o 
  -5   3  21       10.41      -46.04    165.18 o 
  -4   3  21      173.37      131.96     69.41 o 
  -3   3  21        9.52      -37.49     64.33 o 
  -2   3  21       16.10       -7.98     88.03 o 
  -1   3  21       82.58      -24.25     97.22 o 
   0   3  21      184.96      140.26     57.44 o 
   1   3  21       13.93       -2.20     45.76 o 
  -6   4  21        7.09      -11.75     61.20 o 
  -5   4  21       10.42       55.02     78.60 o 
  -4   4  21       12.31       -2.66     69.89 o 
  -3   4  21      229.21      221.29     82.71 o 
  -2   4  21       88.03      -42.57     87.79 o 
  -1   4  21        9.75       66.27     71.59 o 
   0   4  21        8.56      -15.72     60.70 o 
   1   4  21       49.94       21.59     42.82 o 
  -6   5  21      179.28      164.68     50.19 o 
  -5   5  21        5.32      -19.66     49.16 o 
  -4   5  21       22.06       55.23     53.24 o 
  -3   5  21       36.99      114.15     71.83 o 
  -2   5  21      241.27      253.94    105.93 o 
  -1   5  21       23.15        2.66     63.12 o 
   0   5  21       34.87       73.52     68.20 o 
   1   5  21        9.27      -41.84     67.96 o 
  -6   6  21        0.42      -37.84     51.18 o 
  -5   6  21        1.92       41.36     69.65 o 
  -4   6  21        0.03       10.51     47.95 o 
  -3   6  21       18.47       51.48     85.74 o 
  -2   6  21       47.05        5.32     65.78 o 
  -1   6  21      229.19      534.49    118.02 o 
   0   6  21       67.25      -26.12     96.50 o 
   1   6  21       25.72       36.28     72.80 o 
  -6   7  21      269.62      176.88     87.31 o 
  -5   7  21       26.38       93.08     55.72 o 
  -4   7  21       48.62       31.74     50.72 o 
  -3   7  21      144.37       61.00     54.03 o 
  -2   7  21      331.98      285.62     89.00 o 
  -1   7  21       13.71      -39.18     67.72 o 
   0   7  21        7.75      -28.54     64.82 o 
   1   7  21       88.44       69.89     77.63 o 
  -5   8  21        6.84       74.39     56.02 o 
  -4   8  21       12.56       -2.04     45.52 o 
  -3   8  21       44.48      102.17     69.92 o 
  -2   8  21        6.65       10.40     62.64 o 
  -1   8  21        2.68       31.20     70.14 o 
   0   8  21        1.02      -33.62     67.23 o 
  -5   9  21       19.76       53.93     66.75 o 
  -4   9  21        7.53      138.82     72.07 o 
  -3   9  21      500.54      615.50     84.22 o 
  -2   9  21       31.37       38.70     56.44 o 
  -1   9  21       24.10      -69.65     69.65 o 
   0   9  21        0.01      -43.77     72.07 o 
  -4  10  21       52.92      135.92     71.83 o 
  -3  10  21        6.06       15.48     69.41 o 
  -2  10  21       48.22       54.14     60.05 o 
  -3  11  21       20.43        7.74     64.09 o 
  -2  11  21       61.37      -10.40     61.91 o 
  -5   0  22        0.01      -38.94     75.22 o 
  -4   0  22       50.90       77.63     80.29 o 
  -3   0  22      356.64      315.61    109.56 o 
  -1   0  22        7.79      -93.35     93.35 o 
   0   0  22       16.01      -66.75     66.75 o 
  -5   1  22       55.74       79.33     43.63 o 
  -4   1  22        0.47      -10.64     66.75 o 
  -3   1  22        5.47      -58.78     64.21 o 
  -2   1  22       13.28       53.20     57.31 o 
  -1   1  22       15.15      -42.79     66.63 o 
   0   1  22       36.28      106.66     55.29 o 
  -5   2  22      151.22      -17.37     87.79 o 
  -4   2  22      154.10      178.97     85.61 o 
  -2   2  22        0.03      -43.88     55.99 o 
  -1   2  22       88.18       46.68     51.09 o 
   0   2  22       16.96       93.11     66.51 o 
  -5   3  22       41.30      -67.23     67.23 o 
  -4   3  22       64.38       61.73     78.60 o 
  -3   3  22       20.22      -10.64    109.32 o 
  -2   3  22      115.50      111.73     74.49 o 
  -1   3  22      530.21      469.37     69.35 o 
   0   3  22        0.06       27.79     79.57 o 
  -5   4  22        2.56      -67.23     67.23 o 
  -4   4  22       15.80      -44.30     58.80 o 
  -3   4  22       62.74      164.70    114.39 o 
  -2   4  22        0.22        2.66     71.59 o 
  -1   4  22       77.01       29.02     79.33 o 
   0   4  22       42.51      -23.70     71.10 o 
  -5   5  22       43.87       80.05    111.25 o 
  -4   5  22        1.31        7.85     49.56 o 
  -3   5  22       25.73        0.00     74.25 o 
  -2   5  22        9.26       34.34     76.67 o 
  -1   5  22      214.54      286.83     89.48 o 
   0   5  22      269.19      230.72    102.30 o 
  -4   6  22       19.83       54.42     64.57 o 
  -3   6  22       70.45        5.55     90.09 o 
  -2   6  22      105.31      128.66    107.86 o 
  -1   6  22        7.33       96.74     78.60 o 
  -4   7  22       16.59       -5.08     72.31 o 
  -3   7  22       38.06      -31.20     64.82 o 
  -2   7  22      413.14      143.90     83.68 o 
  -1   7  22       38.40       73.04    101.58 o 
  -3   8  22        8.94       10.40     67.23 o 
  -3   1  23       68.51       40.37     59.23 o 
  -2   1  23        9.04      -43.13     53.59 o 
  -3   2  23       92.75        0.00     77.15 o 
  -2   2  23       77.53      132.84     60.11 o 
                                                 
